# Supplementary material for: Untargeted Metabolomics Analysis Reveals Potential Metabolic Targets in Gemcitabine-Treated Pancreatic Cancer Cells
Source: Metabolites. 2026 Jul 6;16(7):471. doi: 10.3390/metabo16070471 (PMC13413965; doi:10.3390/metabo16070471)
Supplement: Supplementary file 1 [file metabolites-16-00471-s001.zip]

Archive with 3 entries (3 files):
- Supplemental Material.pdf
- Supplemental Table S2 - peak statistics.xlsx
- Table S3 LC-MS Normalized data.csv
