# Supplementary material for: Untargeted Metabolomics Analysis Reveals Potential Metabolic Targets in Gemcitabine-Treated Pancreatic Cancer Cells
Source: Metabolites. 2026 Jul 6;16(7):471. doi: 10.3390/metabo16070471 (PMC13413965; doi:10.3390/metabo16070471)
Supplement: Supplementary file 1 [file metabolites-16-00471-s001.zip › Supplemental Table S2 - peak statistics.xlsx]

## Sheet: Sheet1
Supplemental Table S2. Signal queries, corresponding metabolites and p values for different PDAC cell lines between gemcitabine treated and non-treated groups
Signals queries	Metabolites	%CV across QC pools	HPAF-II				MIA PaCa-2				BxPC-3
			P-value	Fold change (treated/control)	VIP (OPLS-DA)	VIP (PLS-DA)	P-values	Fold change (treated/control)	VIP (OPLS-DA)	VIP (PLS-DA)	P-values	Fold change (treated/control)	VIP (OPLS-DA)	VIP (PLS-DA)
8.31_201.1363n	N-Octanoylglycine	10.2	0.000794257	1.57772	1.95	1.9557	0.0974933	1.47966	0.3	1.2969	0.773396	1.07574	0.24	0.22862
3.79_157.0739n	N-ACETYLPROLINE	31.39	0.00307763	2.41634	1.88	1.8699	0.0165956	1.86928	1.82	1.6644	0.0601506	0.183314	1.31	1.2854
0.63_104.1070m/z	CHOLINE	5.92	0.00761985	1.43209	1.78	1.7849	0.957253	1.00501	0.75	0.04732	0.000430963	0.487641	1.78	1.7672
0.70_170.0327m/z	Beta-Guanidinopropionic acid	28.73	0.00762972	0.276819	1.79	1.7847	0.0160591	0.444057	1.07	1.6691	0.00289361	0.56024	1.67	1.6708
0.70_170.0327m/z	Creatine	28.73	0.00762972	0.276819	1.79	1.7847	0.0160591	0.444057	1.07	1.6691	0.00289361	0.56024	1.67	1.6708
1.27_260.1967m/z	Lysyl-Leucine	17.11	0.010739	0.254063	1.74	1.7447	0.0369236	0.474433	0.66	1.5295	0.00356624	0.0761401	1.66	1.6558
16.43_385.3465m/z	7-Dehydrocholesterol	24.22	0.00692198		1.77	1.7952	0.704407	0.803235	1.51	0.33277	0.662043	0.656296	0.35	0.34534
16.43_385.3465m/z	25-Hydroxycholesterol	24.22	0.00692198		1.77	1.7952	0.704407	0.803235	1.51	0.33277	0.662043	0.656296	0.35	0.34534
16.43_385.3465m/z	24-Hydroxychloesterol	24.22	0.00692198		1.77	1.7952	0.704407	0.803235	1.51	0.33277	0.662043	0.656296	0.35	0.34534
16.43_385.3465m/z	27-Hydroxycholesterol	24.22	0.00692198		1.77	1.7952	0.704407	0.803235	1.51	0.33277	0.662043	0.656296	0.35	0.34534
16.43_385.3465m/z	Desmosterol	24.22	0.00692198		1.77	1.7952	0.704407	0.803235	1.51	0.33277	0.662043	0.656296	0.35	0.34534
6.94_124.1120m/z	DL-2-Aminooctanoic acid	13.62	0.0127298	1.61389	1.74	1.7228	0.0487351	1.5208	0.39	1.472	0.598486	1.15405	0.44	0.4144
14.45_295.2242m/z	16-Hydroxyhexadecanoic acid	3.18	0.0138473	0.906945	1.71	1.7115	0.0839672	1.07522	1.5	1.339	0.251949	0.97888	0.86	0.86076
0.63_154.0474m/z	4-Hydroxyproline	35.21	0.014423	0.467479	1.7	1.7059	0.24854	0.265305	1.52	0.95963	0.000139894	0.249531	1.81	1.8006
0.63_154.0474m/z	5-Aminolevulinic acid	35.21	0.014423	0.467479	1.7	1.7059	0.24854	0.265305	1.52	0.95963	0.000139894	0.249531	1.81	1.8006
0.63_154.0474m/z	trans-4-Hydroxy-L-proline	35.21	0.014423	0.467479	1.7	1.7059	0.24854	0.265305	1.52	0.95963	0.000139894	0.249531	1.81	1.8006
0.63_154.0474m/z	CIS-4-HYDROXY-D-PROLINE	35.21	0.014423	0.467479	1.7	1.7059	0.24854	0.265305	1.52	0.95963	0.000139894	0.249531	1.81	1.8006
3.42_203.1392m/z	Alanylisoleucine	10.63	0.0180792	0.342473	1.68	1.6731	0.0106348	0.577255	0.49	1.7237	0.0549013	0.276062	1.33	1.3047
3.42_203.1392m/z	Alanyl-Leucine	10.63	0.0180792	0.342473	1.68	1.6731	0.0106348	0.577255	0.49	1.7237	0.0549013	0.276062	1.33	1.3047
0.65_108.0113m/z	Taurine	42.58	0.0194394	0.225039	1.67	1.662	0.0319355	0.724012	0.1	1.5571	0.355918	0	0.73	0.70791
0.65_108.0113m/z	Citric acid	42.58	0.0194394	0.225039	1.67	1.662	0.0319355	0.724012	0.1	1.5571	0.355918	0	0.73	0.70791
0.61_175.1191m/z	Arginine	21.1	0.0198908	0.74735	1.66	1.6584	0.0923342	0.776103	1.75	1.3125	0.522719	0.843795	0.53	0.50001
0.63_257.1028n	Glycerophosphocholine	13	0.0216742	2.6843	1.61	1.6448	0.00312746	1.62535	2.1	1.8449	0.00347065	1.96623	1.66	1.6578
2.30_203.1393m/z	Leucyl-Alanine	18.72	0.0219423	0.318547	1.64	1.6428	0.905676	1.0411	0.7	0.10456	0.0106074	0	1.54	1.5562
1.12_123.0553m/z	Nicotinamide	29.74	0.0222093	0.705533	1.64	1.6408	0.000224474	0.264094	1.8	1.9809	0.0237582	0.370072	1.47	1.4524
1.12_123.0553m/z	Methylimidazoleacetic acid	29.74	0.0222093	0.705533	1.64	1.6408	0.000224474	0.264094	1.8	1.9809	0.0237582	0.370072	1.47	1.4524
0.72_187.1075m/z	Prolyl-Alanine	23.26	0.022571	0.32379	1.64	1.6382	0.0152879	0.552528	0.59	1.6761	0.00220724	0.0187881	1.7	1.6887
0.72_187.1075m/z	Alanyl-Proline	23.26	0.022571	0.32379	1.64	1.6382	0.0152879	0.552528	0.59	1.6761	0.00220724	0.0187881	1.7	1.6887
0.72_187.1075m/z	Valyl-Serine	23.26	0.022571	0.32379	1.64	1.6382	0.0152879	0.552528	0.59	1.6761	0.00220724	0.0187881	1.7	1.6887
0.72_187.1075m/z	6-HYDROXYDOPAMINE	23.26	0.022571	0.32379	1.64	1.6382	0.0152879	0.552528	0.59	1.6761	0.00220724	0.0187881	1.7	1.6887
2.77_112.0505m/z	Cytosine	24.37	0.0229657	0.488157	1.63	1.6353	0.887179	0.972494	0.57	0.12515	0.331512	0.764092	0.77	0.74164
1.09_176.0917m/z	N-Carboxyethyl-gamma-	15.91	0.0229143	20.7356	1.61	1.6357	0.0212718	0.484087	1.03	1.6268	1.20298e-05	0.00981176	1.84	1.8412
1.12_116.0342m/z	Iminodiacetic acid	75.27	0.024241	0.530082	1.65	1.6263	0.459064	0.798844	0.34	0.6376	0.0242987	0.232229	1.46	1.449
1.12_116.0342m/z	3-carbamoylaminopropanoic acid	75.27	0.024241	0.530082	1.65	1.6263	0.459064	0.798844	0.34	0.6376	0.0242987	0.232229	1.46	1.449
1.12_116.0342m/z	D-Aspartic acid	75.27	0.024241	0.530082	1.65	1.6263	0.459064	0.798844	0.34	0.6376	0.0242987	0.232229	1.46	1.449
1.12_116.0342m/z	L-Aspartic acid	75.27	0.024241	0.530082	1.65	1.6263	0.459064	0.798844	0.34	0.6376	0.0242987	0.232229	1.46	1.449
1.12_116.0342m/z	N-Carbamoylsarcosine	75.27	0.024241	0.530082	1.65	1.6263	0.459064	0.798844	0.34	0.6376	0.0242987	0.232229	1.46	1.449
0.87_332.0951m/z	N-Acetylneuraminic acid	4.64	0.0245769	3.50438	1.61	1.6239	0.0411527	1.35333	1.67	1.5078	0.00661009	0.751559	1.61	1.6043
0.92_142.0265m/z	O-Phosphorylethanolamine	11.09	0.0244712	73.9862	1.6	1.6247	0.00387161		1.99	1.8274	4.3982e-05	6.32419	1.83	1.8239
0.92_142.0265m/z	L-alpha-Aminobutyric acid	11.09	0.0244712	73.9862	1.6	1.6247	0.00387161		1.99	1.8274	4.3982e-05	6.32419	1.83	1.8239
0.92_142.0265m/z	Alpha-aminobutyric acid	11.09	0.0244712	73.9862	1.6	1.6247	0.00387161		1.99	1.8274	4.3982e-05	6.32419	1.83	1.8239
0.92_142.0265m/z	3-aminobutanoic acid	11.09	0.0244712	73.9862	1.6	1.6247	0.00387161		1.99	1.8274	4.3982e-05	6.32419	1.83	1.8239
0.92_142.0265m/z	D-alpha-Aminobutyric acid	11.09	0.0244712	73.9862	1.6	1.6247	0.00387161		1.99	1.8274	4.3982e-05	6.32419	1.83	1.8239
0.92_142.0265m/z	N-Ethylglycine	11.09	0.0244712	73.9862	1.6	1.6247	0.00387161		1.99	1.8274	4.3982e-05	6.32419	1.83	1.8239
0.92_142.0265m/z	S-beta-Aminoisobutyric acid	11.09	0.0244712	73.9862	1.6	1.6247	0.00387161		1.99	1.8274	4.3982e-05	6.32419	1.83	1.8239
0.92_142.0265m/z	N-Methylalanine	11.09	0.0244712	73.9862	1.6	1.6247	0.00387161		1.99	1.8274	4.3982e-05	6.32419	1.83	1.8239
0.92_142.0265m/z	METHYL4-AMINOBUTYRATE	11.09	0.0244712	73.9862	1.6	1.6247	0.00387161		1.99	1.8274	4.3982e-05	6.32419	1.83	1.8239
0.92_142.0265m/z	AMINOISOBUTANOATE	11.09	0.0244712	73.9862	1.6	1.6247	0.00387161		1.99	1.8274	4.3982e-05	6.32419	1.83	1.8239
0.92_142.0265m/z	2-AMINOISOBUTYRATE,DIMETHYLGLYCINE	11.09	0.0244712	73.9862	1.6	1.6247	0.00387161		1.99	1.8274	4.3982e-05	6.32419	1.83	1.8239
0.92_142.0265m/z	Dimethylglycine	11.09	0.0244712	73.9862	1.6	1.6247	0.00387161		1.99	1.8274	4.3982e-05	6.32419	1.83	1.8239
1.65_154.0472m/z	Propionyl Glycine	27.41	0.0248224	0.583747	1.6	1.6222	0.0225036	0.693022	0.25	1.6178	2.25092e-05	0.0644342	1.84	1.8338
1.65_154.0472m/z	trans-4-Hydroxy-L-proline	27.41	0.0248224	0.583747	1.6	1.6222	0.0225036	0.693022	0.25	1.6178	2.25092e-05	0.0644342	1.84	1.8338
1.65_154.0472m/z	N-ACETYLALANINE	27.41	0.0248224	0.583747	1.6	1.6222	0.0225036	0.693022	0.25	1.6178	2.25092e-05	0.0644342	1.84	1.8338
1.65_154.0472m/z	N-Acetyl-beta-alanine	27.41	0.0248224	0.583747	1.6	1.6222	0.0225036	0.693022	0.25	1.6178	2.25092e-05	0.0644342	1.84	1.8338
3.45_189.1232m/z	Glycyl-Isoleucine	10.04	0.0251571	0.238784	1.63	1.62	0.779999	0.884055	0.48	0.24574	0.00106947	0.0943889	1.75	1.7291
3.45_189.1232m/z	Glycylleucine	10.04	0.0251571	0.238784	1.63	1.62	0.779999	0.884055	0.48	0.24574	0.00106947	0.0943889	1.75	1.7291
8.96_127.1116m/z	CAPRYLATE	13.67	0.0252662	1.77661	1.64	1.6192	0.889044	1.03043	0.81	0.12307	0.110805	1.25653	1.11	1.1362
8.93_109.1012m/z	CAPRYLATE	15.19	0.0254198	1.77262	1.61	1.6182	0.73889	1.07469	0.74	0.29281	0.158105	1.19377	1	1.0296
3.69_137.0460m/z	Hypoxanthine	11.64	0.0256322	0.473951	1.61	1.6167	0.000253953	0.0130487	1.79	1.9769	3.3871e-05	0.00365496	1.84	1.828
5.28_245.1855m/z	Isoleucyl-Leucine	28.61	0.0277339	0.219738	1.6	1.603	0.832064	1.13181	0.95	0.18685	0.0301473	0	1.38	1.4151
5.28_245.1855m/z	Leucyl-Leucine	28.61	0.0277339	0.219738	1.6	1.603	0.832064	1.13181	0.95	0.18685	0.0301473	0	1.38	1.4151
1.00_167.0584n	PYRIDOXAL	7	0.0283758	5.93117	1.58	1.5989	0.19577	1.24507	1.27	1.0599	0.0176639	0.496466	1.51	1.4942
1.00_167.0584n	4-HYDROXY-L-PHENYLGLYCINE	7	0.0283758	5.93117	1.58	1.5989	0.19577	1.24507	1.27	1.0599	0.0176639	0.496466	1.51	1.4942
3.90_219.1109n	PANTOTHENATE	9.03	0.0289243	1.25004	1.6	1.5954	0.0187506	0.734132	0.15	1.6464	2.21344e-05	0.467802	1.84	1.834
3.06_203.1388m/z	Alanylisoleucine	21.11	0.0301236	0.223989	1.6	1.588	0.922422	1.07903	0.56	0.085946	0.355918	0	0.73	0.70791
3.06_203.1388m/z	Leucyl-Alanine	21.11	0.0301236	0.223989	1.6	1.588	0.922422	1.07903	0.56	0.085946	0.355918	0	0.73	0.70791
13.59_299.2820n	Palmitoylethanolamide	3.9	0.030751	2.76335	1.58	1.5842	0.940673	1.04779	1.67	0.065696	0.644292	0.715478	0.38	0.36441
1.00_175.0483n	N-Acetyl-L-aspartic acid	7.23	0.0320815	0.476689	1.56	1.5763	0.00872963	0.596238	0.64	1.747	0.000250818	0.490313	1.79	1.7849
0.80_488.1066n	CITICOLINE	13.24	0.0325589	1.97002	1.55	1.5736	0.262494	1.21073	1.19	0.93499	5.42383e-06	0.0982057	1.85	1.8486
0.87_244.0924m/z	Cytidine	23.42	0.0325599	0.377079	1.58	1.5735	0.509928	0.710393	0.26	0.5704	0.00445497	0.0905379	1.65	1.6385
0.80_178.0531m/z	RCSS-Alliin	27.22	0.0333563	0.284442	1.56	1.569	0.00221602	20.6668	2.18	1.8705				#N/A
1.37_118.0267n	Succinic acid	13.25	0.0349019	0.596221	1.56	1.5602	0.120108	0.666963	0.63	1.2335	0.0168246	0.516712	1.51	1.5007
1.37_118.0267n	Methylmalonic acid	13.25	0.0349019	0.596221	1.56	1.5602	0.120108	0.666963	0.63	1.2335	0.0168246	0.516712	1.51	1.5007
1.25_234.0969m/z	Muramic acid	19.62	0.0344915	14.9758	1.52	1.5625	0.954928	0.982907	0.32	0.049896	3.13541e-07	0.0372956	1.87	1.8636
3.50_332.1815m/z	N-ACETYLPROLINE	58.69	0.0352414	0.222238	1.56	1.5584	0.484139	0.836717	0.02	0.60413	0.134968	0	1.08	1.0791
3.11_153.0406m/z	Xanthine	13.91	0.0362164	0.416215	1.55	1.553	0.000378249	0.279305	1.43	1.9628	3.31652e-05	0.0221218	1.84	1.8284
1.25_220.0814m/z	O-Succinyl-L-homoserine	29.09	0.0363107	19.453	1.52	1.5525	0.0195902	1.55061	1.71	1.6397	5.12056e-05	0.00872912	1.83	1.8214
0.92_309.1058n	N-Acetylneuraminic acid	9.46	0.0365981	3.28297	1.54	1.5509	0.0634698	1.40806	1.66	1.4111	0.0249835	0.826901	1.46	1.4448
2.53_152.0568m/z	Guanine	13.68	0.038984	0.376277	1.54	1.5383	0.608511	1.27785	0.73	0.44685	0.13146	0.584126	1.12	1.087
4.77_298.0969m/z	METHYLTHIOADENOSINE	24.7	0.0393174	0.4661	1.55	1.5366	0.0010705	0.415478	1.23	1.9154	0.000233598	0.457701	1.8	1.787
3.08_95.0493m/z	Mevalonolactone	7.66	0.0393946	1.08041	1.53	1.5362	0.000718911	0.616107	0.77	1.9356	0.00638822	0.68798	1.63	1.6074
1.09_219.0976m/z	Gamma-Glutamylalanine	10.73	0.039958	1.57856	1.5	1.5333	0.00321773	0.496521	0.99	1.8426	9.65414e-06	0.114603	1.85	1.8435
1.09_219.0976m/z	Alanylglutamic acid	10.73	0.039958	1.57856	1.5	1.5333	0.00321773	0.496521	0.99	1.8426	9.65414e-06	0.114603	1.85	1.8435
6.31_347.2174m/z	N-ACETYLLEUCINE	134.1	0.0380811	0.023784	1.55	1.543	0.135986	0.194643	0.87	1.1929
6.31_347.2174m/z	N-Acetylisoleucine	134.1	0.0380811	0.023784	1.55	1.543	0.135986	0.194643	0.87	1.1929
0.77_126.0219m/z	Taurine	10.98	0.040029	0.362388	1.53	1.5329	0.924706	0.985994	0.54	0.08341	0.000150202	0.159848	1.81	1.7989
0.85_299.0844m/z	Gamma-glutamylglutamate	26.86	0.0419225	0.380581	1.52	1.5233	0.145919	1.63916	1.9	1.1689	0.355918	0	0.73	0.70791
1.14_282.1195m/z	1-METHYLADENOSINE	21.08	0.0437413	1.90744	1.5	1.5144	0.173411	2.36701	1.28	1.1067	0.376919	0.701546	0.73	0.67973
4.66_332.1814m/z	Tiglylglycine	69.61	0.0449783	0.265978	1.54	1.5085	0.271501	0.681878	0.49	0.91942	0.134623	0	1.08	1.0799
4.66_332.1814m/z	3-Methylcrotonylglycine	69.61	0.0449783	0.265978	1.54	1.5085	0.271501	0.681878	0.49	0.91942	0.134623	0	1.08	1.0799
1.43_189.1231m/z	Alanylvaline	22.73	0.0451981	0.27503	1.51	1.5074	0.940778	0.956575	0.32	0.065579	0.170242	0	0.99	1.0052
1.43_189.1231m/z	N6-Acetyl-L-lysine	22.73	0.0451981	0.27503	1.51	1.5074	0.940778	0.956575	0.32	0.065579	0.170242	0	0.99	1.0052
1.43_189.1231m/z	Valyl-Alanine	22.73	0.0451981	0.27503	1.51	1.5074	0.940778	0.956575	0.32	0.065579	0.170242	0	0.99	1.0052
16.33_314.2380m/z	docosapentaenoic acid	185.27	0.0454702	0.207409	1.49	1.5061	0.0770904	2.74746	1.75	1.3619	0.783007	1.34581	0.24	0.21874
0.92_117.0546m/z	DEOXYRIBOSE	10.58	0.0462788	1.60204	1.52	1.5023	0.433785	1.27129	0.77	0.67211	0.717484	1.02023	0.31	0.28665
0.92_117.0546m/z	L-Arabitol	10.58	0.0462788	1.60204	1.52	1.5023	0.433785	1.27129	0.77	0.67211	0.717484	1.02023	0.31	0.28665
0.92_117.0546m/z	XYLITOL	10.58	0.0462788	1.60204	1.52	1.5023	0.433785	1.27129	0.77	0.67211	0.717484	1.02023	0.31	0.28665
0.92_117.0546m/z	ARABITOL	10.58	0.0462788	1.60204	1.52	1.5023	0.433785	1.27129	0.77	0.67211	0.717484	1.02023	0.31	0.28665
2.53_284.0990m/z	Guanosine	12.26	0.0470721	0.304498	1.51	1.4986	0.616326	1.29333	0.76	0.43736	0.00677573	0.174151	1.62	1.602
6.69_174.1124m/z	N-ACETYLLEUCINE	19.02	0.0471147	2.67064	1.51	1.4984	0.952236	1.00888	0.64	0.052879	0.0479872	0.620826	1.36	1.3318
6.69_174.1124m/z	N-Acetylisoleucine	19.02	0.0471147	2.67064	1.51	1.4984	0.952236	1.00888	0.64	0.052879	0.0479872	0.620826	1.36	1.3318
13.38_372.3110m/z	Myristoyl-L-carnitine	67.28	0.042273		1.46	1.5216	0.609093	2.40435	0.43	0.44614	0.151185		1	1.044
0.72_201.0303m/z	L-Cysteinylglycine	52.4	0.0470629	0.12387	1.47	1.4987	0.355918		0.99	0.78423
2.53_137.0460m/z	Hypoxanthine	23.99	0.0495444	0.311587	1.49	1.4873	0.144565	1.83455	1.67	1.1721	0.000946893	0.0204365	1.75	1.7349
0.72_527.1591m/z	RAFFINOSE	26.32	0.0496251	6.0836	1.51	1.487	0.649775	1.17891	0.92	0.39715	0.848699	1.07975	0.12	0.1518
0.72_527.1591m/z	Maltotriose	26.32	0.0496251	6.0836	1.51	1.487	0.649775	1.17891	0.92	0.39715	0.848699	1.07975	0.12	0.1518
1.37_335.0638m/z	B-Nicotinamide mononucleotide	24	0.138772	0.664649	1.23	1.2014	0.00136483	0.161515	1.73	1.9017	0.00555999	0.18484	1.62	1.6199
2.77_362.1018m/z	S-Lactoylglutathione	21.67	0.0622676	24.3379	1.42	1.434	0.07946	0.554556	0.93	1.3539	0.00305698	0	1.61	1.667
0.87_205.0106m/z	Ribonic acid	23.26	0.979703	0.989964	0.01	0.022752	0.125111	5.75584	0.16	1.2204	0.00627215	1.44157	1.62	1.6091
0.87_205.0106m/z	L-Cysteine	23.26	0.979703	0.989964	0.01	0.022752	0.125111	5.75584	0.16	1.2204	0.00627215	1.44157	1.62	1.6091
4.19_146.0602m/z	Indole-3-aldehyde	10.97	0.308526	1.10854	0.88	0.86902	0.0026733	0.524541	0.88	1.8569	0.00631274	0.511792	1.62	1.6085
1.30_132.0654m/z	N-Acetyl-beta-alanine	32.73	0.118773	1.54458	1.25	1.253	0.00182941	1.7337	2.04	1.8835	0.0064795	0.532005	1.59	1.6061
1.30_132.0654m/z	N-ACETYLALANINE	32.73	0.118773	1.54458	1.25	1.253	0.00182941	1.7337	2.04	1.8835	0.0064795	0.532005	1.59	1.6061
1.30_132.0654m/z	Propionylglycine	32.73	0.118773	1.54458	1.25	1.253	0.00182941	1.7337	2.04	1.8835	0.0064795	0.532005	1.59	1.6061
16.67_439.3186m/z	Calcitriol	17.47	0.204547	1.21439	1.08	1.0558	0.547938	0.857627	1	0.52184	0.00654784	0.572636	1.6	1.6051
0.87_162.0762m/z	Glutamic acid gamma-methyl ester	10.84	0.0786083	0.387644	1.36	1.3742	0.3908	0.791901	0.07	0.7328	0.00722302	0.677894	1.59	1.5959
0.87_162.0762m/z	OXOPROLINE	10.84	0.0786083	0.387644	1.36	1.3742	0.3908	0.791901	0.07	0.7328	0.00722302	0.677894	1.59	1.5959
0.87_162.0762m/z	Pyroglutamic acid	10.84	0.0786083	0.387644	1.36	1.3742	0.3908	0.791901	0.07	0.7328	0.00722302	0.677894	1.59	1.5959
0.87_162.0762m/z	N-Methyl-L-glutamic acid	10.84	0.0786083	0.387644	1.36	1.3742	0.3908	0.791901	0.07	0.7328	0.00722302	0.677894	1.59	1.5959
0.87_162.0762m/z	DL-2-Aminoadipic acid	10.84	0.0786083	0.387644	1.36	1.3742	0.3908	0.791901	0.07	0.7328	0.00722302	0.677894	1.59	1.5959
0.87_162.0762m/z	D-+-Glucosamine	10.84	0.0786083	0.387644	1.36	1.3742	0.3908	0.791901	0.07	0.7328	0.00722302	0.677894	1.59	1.5959
0.87_162.0762m/z	D-Mannosamine	10.84	0.0786083	0.387644	1.36	1.3742	0.3908	0.791901	0.07	0.7328	0.00722302	0.677894	1.59	1.5959
0.87_162.0762m/z	GALACTOSAMINE	10.84	0.0786083	0.387644	1.36	1.3742	0.3908	0.791901	0.07	0.7328	0.00722302	0.677894	1.59	1.5959
1.45_248.1491m/z	Hydroxybutyrylcarnitine	7.85	0.106958	0.704048	1.29	1.2858	0.00455856	1.86249	2.02	1.8131	0.00730173	0.539801	1.59	1.5948
0.75_134.0270m/z	Thioproline	40.42	0.185237	0.49877	1.09	1.0955	0.553303	0.842867	0.43	0.51509	0.00744518	0.0915236	1.61	1.593
4.19_187.0636n	Indoleacrylic acid	6.33	0.269971	1.09267	0.94	0.93393	0.00148542	0.541578	0.87	1.8966	0.00818408	0.555447	1.6	1.5836
1.09_184.0604m/z	O-Succinyl-L-homoserine	36.73					0.00222865	0.358441	1.41	1.8701	0.00718414	0.0773233	1.6	1.5964
1.07_132.0655m/z	N-Acetyl-beta-alanine	77.82	0.709203	0.655929	0.23	0.33139	0.707856	0.55118	0.31	0.32875	0.00915409	0.292316	1.57	1.5721
1.07_132.0655m/z	4-Hydroxyproline	77.82	0.709203	0.655929	0.23	0.33139	0.707856	0.55118	0.31	0.32875	0.00915409	0.292316	1.57	1.5721
1.07_132.0655m/z	5-Aminolevulinic acid	77.82	0.709203	0.655929	0.23	0.33139	0.707856	0.55118	0.31	0.32875	0.00915409	0.292316	1.57	1.5721
1.07_132.0655m/z	trans-4-Hydroxy-L-proline	77.82	0.709203	0.655929	0.23	0.33139	0.707856	0.55118	0.31	0.32875	0.00915409	0.292316	1.57	1.5721
1.07_132.0655m/z	CIS-4-HYDROXY-D-PROLINE	77.82	0.709203	0.655929	0.23	0.33139	0.707856	0.55118	0.31	0.32875	0.00915409	0.292316	1.57	1.5721
7.53_172.0734n	2-Octenedioic acid	6.64	0.436271	1.14215	0.68	0.67729	0.15956	1.12617	0.09	1.1373	0.0102869	1.14808	1.56	1.5596
6.01_245.0950m/z	Biotin	21.38	0.465134	2.38801	0.71	0.63754	0.0407748	0	1.09	1.5097	0.0103064	0.618609	1.57	1.5594
8.62_153.0909m/z	AZELATE	13.08	0.300422	1.33577	0.86	0.88232	0.748457	0.946099	0.89	0.2818	0.0106078	1.21135	1.54	1.5562
1.22_156.0652m/z	Nicotinic acid	117.68	0.0853829		1.25	1.3516	0.508565	0.783565	0.33	0.57217	0.00758033	0	1.54	1.5912
1.22_156.0652m/z	Glycylproline	117.68	0.0853829		1.25	1.3516	0.508565	0.783565	0.33	0.57217	0.00758033	0	1.54	1.5912
1.22_156.0652m/z	Prolylglycine	117.68	0.0853829		1.25	1.3516	0.508565	0.783565	0.33	0.57217	0.00758033	0	1.54	1.5912
1.53_244.0693n	Pseudouridine	9.06	0.0699048	0.323509	1.43	1.405	0.739936	1.12892	0.69	0.2916	0.0119083	0.0572853	1.56	1.5432
1.53_244.0693n	Uridine	9.06	0.0699048	0.323509	1.43	1.405	0.739936	1.12892	0.69	0.2916	0.0119083	0.0572853	1.56	1.5432
0.48_73.5863m/z	SPERMIDINE	180.32	0.273414	4.09997	0.95	0.92795	0.0549433	0.314687	1.04	1.4452	0.0111546	0.0406965	1.54	1.5506
3.35_274.0918m/z	5'-DEOXYADENOSINE	32.27	0.105189	2.44985	1.26	1.2909	0.131993	1.65568	0.62	1.2029	0.0129151	1.55305	1.52	1.5337
1.25_84.0446m/z	4-Amino-3-hydroxybutyric acid	5.23	0.129143	0.892089	1.21	1.2257	0.00225846	0.682843	0.53	1.8692	0.0148632	0.678594	1.54	1.5165
0.87_154.0860m/z	P-OCTOPAMINE	21.33					3.60954e-05	8.82616	2.36	2.024	0.0161612	7.21445	1.49	1.5059
0.87_154.0860m/z	DOPAMINE	21.33					3.60954e-05	8.82616	2.36	2.024	0.0161612	7.21445	1.49	1.5059
1.17_137.0459m/z	Hypoxanthine	13.62					0.121337		1.33	1.2303	0.0162871	22.2968	1.5	1.5049
1.00_116.0342m/z	Iminodiacetic acid	22.39	0.165269	0.665228	1.15	1.139	0.0259234	0.653977	0.39	1.5943	0.0172149	0.295147	1.51	1.4976
1.00_116.0342m/z	3-carbamoylaminopropanoic acid	22.39	0.165269	0.665228	1.15	1.139	0.0259234	0.653977	0.39	1.5943	0.0172149	0.295147	1.51	1.4976
1.00_116.0342m/z	L-Asparagine	22.39	0.165269	0.665228	1.15	1.139	0.0259234	0.653977	0.39	1.5943	0.0172149	0.295147	1.51	1.4976
1.00_116.0342m/z	D-Aspartic acid acid	22.39	0.165269	0.665228	1.15	1.139	0.0259234	0.653977	0.39	1.5943	0.0172149	0.295147	1.51	1.4976
1.00_116.0342m/z	L-Aspartic acid acid	22.39	0.165269	0.665228	1.15	1.139	0.0259234	0.653977	0.39	1.5943	0.0172149	0.295147	1.51	1.4976
1.00_116.0342m/z	N-Carbamoylsarcosine	22.39	0.165269	0.665228	1.15	1.139	0.0259234	0.653977	0.39	1.5943	0.0172149	0.295147	1.51	1.4976
1.00_116.0342m/z	Glycyl-Glycine	22.39	0.165269	0.665228	1.15	1.139	0.0259234	0.653977	0.39	1.5943	0.0172149	0.295147	1.51	1.4976
5.74_245.1857m/z	Isoleucyl-Leucine	21.91	0.125912	0.382087	1.22	1.234	0.810541	0.952772	0.81	0.21111	0.0187166	0.296869	1.52	1.4864
5.74_245.1857m/z	Leucyl-Leucine	21.91	0.125912	0.382087	1.22	1.234	0.810541	0.952772	0.81	0.21111	0.0187166	0.296869	1.52	1.4864
0.85_103.0389m/z	Acetoacetic acid	11.33	0.0966449	1.3071	1.35	1.3162	0.556908	0.762642	0.06	0.51056	0.0183652	1.20575	1.48	1.489
0.85_103.0389m/z	L-Homoserine	11.33	0.0966449	1.3071	1.35	1.3162	0.556908	0.762642	0.06	0.51056	0.0183652	1.20575	1.48	1.489
0.85_103.0389m/z	Threonine	11.33	0.0966449	1.3071	1.35	1.3162	0.556908	0.762642	0.06	0.51056	0.0183652	1.20575	1.48	1.489
0.85_103.0389m/z	ALLOTHREONINE	11.33	0.0966449	1.3071	1.35	1.3162	0.556908	0.762642	0.06	0.51056	0.0183652	1.20575	1.48	1.489
0.85_103.0389m/z	Gamma-glutamylhistidine	11.33	0.0966449	1.3071	1.35	1.3162	0.556908	0.762642	0.06	0.51056	0.0183652	1.20575	1.48	1.489
0.87_146.0925m/z	4-Guanidinobutyric acid	20.71	0.159271	0.705044	1.15	1.1526	0.168741	0.687051	1.1	1.1168	0.0192523	0.775181	1.49	1.4825
0.87_146.0925m/z	Creatinine	20.71	0.159271	0.705044	1.15	1.1526	0.168741	0.687051	1.1	1.1168	0.0192523	0.775181	1.49	1.4825
9.21_113.0345m/z	Uracil	15.01	0.16858	1.44264	1.11	1.1316	0.9013	1.03475	0.14	0.10942	0.0202139	1.36888	1.45	1.4758
0.61_399.1445m/z	S-ADENOSYLMETHIONINE	20.52	0.0592048	0.678997	1.47	1.4462	0.00552396	0.313128	1.32	1.7951	0.0213709	0.112553	1.48	1.4679
1.37_178.0531m/z	RCSS-Alliin	84.76	0.055784	0	1.43	1.4602	0.153297	4.77757	0.19	1.1516	0.0214819	0.40589	1.48	1.4671
3.32_290.1599m/z	Adipoyl-L-carnitine	141.49	0.50989	1.54817	0.58	0.5778	0.25957	1.28496	1.17	0.94009	0.0245524	0	1.43	1.4474
1.22_248.1491m/z	Hydroxybutyrylcarnitine	9.67	0.0856101	0.71836	1.36	1.3509	0.0248669	1.63482	1.78	1.6013	0.0257684	0.663745	1.46	1.44
3.50_211.1075m/z	gamma-glutamylvaline	6.52	0.276398	0.918633	0.87	0.92281	0.0849042	0.669255	0.42	1.336	0.0276404	0.31429	1.45	1.4291
2.85_217.1545m/z	Valyl-Valine	33.34	0.094057	0.47855	1.31	1.3241	0.525154	0.78954	0.11	0.55079	0.0230967	0	1.45	1.4566
4.22_237.1232m/z	Phenylalanylalanine	19.38	0.331967	0.604073	0.82	0.83145	0.0250899	0.679176	0.29	1.5998	0.0254829	0.0523829	1.45	1.4418
4.22_237.1232m/z	L-Tryptophan	19.38	0.331967	0.604073	0.82	0.83145	0.0250899	0.679176	0.29	1.5998	0.0254829	0.0523829	1.45	1.4418
4.22_237.1232m/z	Tryptophan	19.38	0.331967	0.604073	0.82	0.83145	0.0250899	0.679176	0.29	1.5998	0.0254829	0.0523829	1.45	1.4418
4.53_144.0656m/z	6-Oxopiperidine-2-carboxylic	13.21	0.733936	0.947838	0.36	0.30237	0.0275332	0.502406	0.98	1.5838	0.029615	0.48534	1.42	1.418
4.53_144.0656m/z	DL-2-Aminoadipic acid	13.21	0.733936	0.947838	0.36	0.30237	0.0275332	0.502406	0.98	1.5838	0.029615	0.48534	1.42	1.418
4.53_144.0656m/z	N-Methyl-L-glutamic acid	13.21	0.733936	0.947838	0.36	0.30237	0.0275332	0.502406	0.98	1.5838	0.029615	0.48534	1.42	1.418
4.53_144.0656m/z	N-Acetylthreonine	13.21	0.733936	0.947838	0.36	0.30237	0.0275332	0.502406	0.98	1.5838	0.029615	0.48534	1.42	1.418
4.53_144.0656m/z	PYRROLE-2-CARBOXYLATE	13.21	0.733936	0.947838	0.36	0.30237	0.0275332	0.502406	0.98	1.5838	0.029615	0.48534	1.42	1.418
1.12_164.0082m/z	O-Phosphorylethanolamine	282.84							1.01		0.0219454		1.42	1.464
11.90_375.2139m/z	Prostaglandin E2	58.45							1.01		0.033076	0.413282	1.38	1.3997
6.70_377.1457m/z	RIBOFLAVIN	41.3	0.13129	0.564977	1.23	1.2202	0.170339	0.671248	0.64	1.1134	0.0331643	0.355238	1.4	1.3992
2.24_146.0812m/z	4-acetamidobutanoic acid	6.71	0.164119	1.46932	1.17	1.1416	0.000528183	0.521361	0.87	1.9494	0.03757	0.541065	1.4	1.3776
4.74_141.0910m/z	m-Cresol	11.85	0.427279	1.07915	0.71	0.6899	0.092819	1.14475	0.28	1.3111	0.0381168	1.22027	1.36	1.375
3.58_132.0423n	Dimethylmalonic acid	18.59	0.813252	1.05181	0.21	0.21073	0.0813509	0.728041	1.83	1.3476	0.0382053	0.826497	1.41	1.3746
3.58_132.0423n	GLUTARATE	18.59	0.813252	1.05181	0.21	0.21073	0.0813509	0.728041	1.83	1.3476	0.0382053	0.826497	1.41	1.3746
4.19_144.0809m/z	TRYPTAMINE	9.52	0.291972	1.13987	0.9	0.89638	0.00236405	0.500272	0.95	1.8659	0.0406473	0.588582	1.37	1.3633
4.19_144.0809m/z	INDOLE-3-ETHANOL	9.52	0.291972	1.13987	0.9	0.89638	0.00236405	0.500272	0.95	1.8659	0.0406473	0.588582	1.37	1.3633
3.64_281.1494m/z	Valyl-Tyrosine	31.09	0.433301	0.679728	0.68	0.68144	0.0160099	0.281703	1.33	1.6696	0.0268623	0	1.38	1.4336
2.56_203.1392m/z	Leucyl-Alanine	26.94	0.237671	0.612929	0.97	0.99193	0.0514932	1.43728	1.79	1.4598	0.0354596	0	1.38	1.3877
0.82_181.0704m/z	FRUCTOSE	58.71	0.560346	1.35979	0.53	0.51278	0.292215	0.617424	0.03	0.88457	0.0421606	0.224595	1.33	1.3566
0.82_181.0704m/z	MANNOSE	58.71	0.560346	1.35979	0.53	0.51278	0.292215	0.617424	0.03	0.88457	0.0421606	0.224595	1.33	1.3566
0.82_181.0704m/z	3-Hydroxyglutarate	58.71	0.560346	1.35979	0.53	0.51278	0.292215	0.617424	0.03	0.88457	0.0421606	0.224595	1.33	1.3566
0.82_181.0704m/z	2-Hydroxyglutaric acid	58.71	0.560346	1.35979	0.53	0.51278	0.292215	0.617424	0.03	0.88457	0.0421606	0.224595	1.33	1.3566
0.82_181.0704m/z	GALACTOSE	58.71	0.560346	1.35979	0.53	0.51278	0.292215	0.617424	0.03	0.88457	0.0421606	0.224595	1.33	1.3566
0.82_181.0704m/z	chiro-Inositol	58.71	0.560346	1.35979	0.53	0.51278	0.292215	0.617424	0.03	0.88457	0.0421606	0.224595	1.33	1.3566
1.65_123.0553m/z	Nicotinamide	5.92	0.0529987	0.632568	1.48	1.4721	2.74437e-05	0.14662	1.75	2.0285	7.712e-09	0.214658	1.87	1.8702
3.56_232.1545m/z	Butyrylcarnitine	6.54	0.0634157	0.478332	1.43	1.4295	2.31397e-06	0.208589	1.57	2.0546	7.73426e-09	0.0907967	1.87	1.8702
3.56_232.1545m/z	Isobutyryl-L-carnitine	6.54	0.0634157	0.478332	1.43	1.4295	2.31397e-06	0.208589	1.57	2.0546	7.73426e-09	0.0907967	1.87	1.8702
4.45_244.1541m/z	Tiglylcarnitine	10.56	0.576027	0.842873	0.53	0.493	0.835956	1.01882	0.84	0.18247	8.56626e-08	0.157567	1.87	1.8669
2.79_191.0580n	5-HYDROXYINDOLEACETATE	9.45	0.425128	0.899844	0.71	0.69293	0.000252396	0.405309	2.28	1.9771	3.34391e-07	0.0812401	1.87	1.8634
2.79_191.0580n	3-Oxindole-3-acetate	9.45	0.425128	0.899844	0.71	0.69293	0.000252396	0.405309	2.28	1.9771	3.34391e-07	0.0812401	1.87	1.8634
2.01_218.1390m/z	Propanoylcarnitine	4.28	0.088088	0.500072	1.34	1.3429	0.161841	0.833552	0.23	1.1322	3.59663e-07	0.177048	1.86	1.8631
2.01_218.1390m/z	Propionyl-L-carnitine	4.28	0.088088	0.500072	1.34	1.3429	0.161841	0.833552	0.23	1.1322	3.59663e-07	0.177048	1.86	1.8631
1.20_233.1129m/z	Valyl-Aspartate	14.21	0.0813879	2.70384	1.34	1.3648	0.11636	0.605678	0.64	1.2435	6.75471e-07	0.0846609	1.87	1.8608
3.11_285.0826m/z	XANTHOSINE	6.17	0.054065	0.410606	1.47	1.4675	4.0695e-05	0.353696	1.29	2.022	7.59286e-07	0.0240379	1.86	1.8604
0.63_84.0445m/z	4-Amino-3-hydroxybutyric acid	2.24	0.324298	0.886178	0.88	0.8436	0.0138994	0.699442	0.4	1.6892	7.83212e-07	0.39209	1.86	1.8602
0.63_84.0445m/z	ALLOTHREONINE	2.24	0.324298	0.886178	0.88	0.8436	0.0138994	0.699442	0.4	1.6892	7.83212e-07	0.39209	1.86	1.8602
0.63_84.0445m/z	Threonine	2.24	0.324298	0.886178	0.88	0.8436	0.0138994	0.699442	0.4	1.6892	7.83212e-07	0.39209	1.86	1.8602
0.63_84.0445m/z	1-Aminocyclopropanecarboxylic acid	2.24	0.324298	0.886178	0.88	0.8436	0.0138994	0.699442	0.4	1.6892	7.83212e-07	0.39209	1.86	1.8602
0.63_84.0445m/z	L-Homoserine	2.24	0.324298	0.886178	0.88	0.8436	0.0138994	0.699442	0.4	1.6892	7.83212e-07	0.39209	1.86	1.8602
1.65_304.0905n	N-Acetylaspartylglutamic acid	12.38					0.0010972	0.386256	1.27	1.9141	1.63648e-06	0.00934293	1.86	1.8567
0.70_115.0634n	L-Proline	5.41	0.665397	0.963567	0.39	0.38347	2.59805e-05	0.728922	0.09	2.0293	1.6514e-06	0.332103	1.86	1.8566
1.02_307.0840n	L-Glutathione reduced	18.25	0.374174	0.890337	0.79	0.76679	0.000649656	0.317625	1.34	1.9403	2.55132e-06	0.125585	1.85	1.8541
0.80_164.0082m/z	O-Phosphorylethanolamine	40.49	0.082492		1.32	1.3611	0.00201617		1.85	1.877	3.65071e-06	29.3108	1.85	1.8517
0.61_132.0656m/z	4-Hydroxyproline	9.84	0.177443	0.718322	1.13	1.1122	0.000338826	0.463806	1.86	1.9669	4.06962e-06	0.26274	1.86	1.8509
0.61_132.0656m/z	5-AMINOLEVULINATE	9.84	0.177443	0.718322	1.13	1.1122	0.000338826	0.463806	1.86	1.9669	4.06962e-06	0.26274	1.86	1.8509
0.61_132.0656m/z	trans-4-Hydroxy-L-proline	9.84	0.177443	0.718322	1.13	1.1122	0.000338826	0.463806	1.86	1.9669	4.06962e-06	0.26274	1.86	1.8509
0.61_132.0656m/z	CIS-4-HYDROXY-D-PROLINE	9.84	0.177443	0.718322	1.13	1.1122	0.000338826	0.463806	1.86	1.9669	4.06962e-06	0.26274	1.86	1.8509
0.61_119.0582n	Threonine	8.33	0.357336	0.883501	0.82	0.79217	0.00147169	0.514027	0.86	1.8972	5.21996e-06	0.257754	1.86	1.849
0.61_119.0582n	ALLOTHREONINE	8.33	0.357336	0.883501	0.82	0.79217	0.00147169	0.514027	0.86	1.8972	5.21996e-06	0.257754	1.86	1.849
0.61_119.0582n	L-Homoserine	8.33	0.357336	0.883501	0.82	0.79217	0.00147169	0.514027	0.86	1.8972	5.21996e-06	0.257754	1.86	1.849
0.61_119.0582n	4-Amino-3-hydroxybutyric acid	8.33	0.357336	0.883501	0.82	0.79217	0.00147169	0.514027	0.86	1.8972	5.21996e-06	0.257754	1.86	1.849
0.48_89.1074m/z	PUTRESCINE	16.51	0.162782	0.70216	1.17	1.1446	0.00174717	0	1.77	1.8864	6.12971e-06	0.0194977	1.85	1.8476
0.75_131.1179m/z	N-ACETYLPUTRESCINE	28.51	0.512397	0.884298	0.58	0.57451			1.01		7.06824e-06	0.098733	1.85	1.8464
1.96_384.1219n	S-ADENOSYLHOMOCYSTEINE	8.61	0.844999	1.05246	0.18	0.17453	5.74906e-05	0.121263	1.67	2.0154	7.2515e-06	0.0525666	1.85	1.8462
2.79_146.0600m/z	DL-o-Tyrosine	71.43	0.776737	0.836199	0.22	0.25267	0.264882	0.313478	1.33	0.93084	9.16173e-06	0.0444426	1.85	1.844
0.61_146.0693n	Glutamine	10.13	0.320175	0.915547	0.9	0.85019	0.00157314	0.527824	1.06	1.8931	1.151e-05	0.28458	1.85	1.8417
0.61_146.0693n	Alanyl-Glycine	10.13	0.320175	0.915547	0.9	0.85019	0.00157314	0.527824	1.06	1.8931	1.151e-05	0.28458	1.85	1.8417
0.72_222.0290m/z	PHOSPHORYLCHOLINE	29.43	0.103533	0.638687	1.31	1.2957	0.083693	0.519682	0.76	1.3399	1.57386e-05	0.0780701	1.85	1.8382
16.27_353.2452m/z	docosapentaenoic acid	17.08	0.116064	0.447065	1.24	1.2603	0.76458	0.837106	1.81	0.26333	2.11519e-05	0.20545	1.84	1.8346
0.51_140.0683m/z	5-AMINOPENTANOATE	21.6	0.945595	1.04477	0.18	0.061015	0.00571882	3.24451	0.55	1.7918	3.14004e-05	4.52727	1.83	1.8292
0.51_140.0683m/z	Betaine	21.6	0.945595	1.04477	0.18	0.061015	0.00571882	3.24451	0.55	1.7918	3.14004e-05	4.52727	1.83	1.8292
0.51_140.0683m/z	L-Valine	21.6	0.945595	1.04477	0.18	0.061015	0.00571882	3.24451	0.55	1.7918	3.14004e-05	4.52727	1.83	1.8292
0.51_140.0683m/z	N-Methyl-a-aminoisobutyric	21.6	0.945595	1.04477	0.18	0.061015	0.00571882	3.24451	0.55	1.7918	3.14004e-05	4.52727	1.83	1.8292
3.08_165.0792n	L-Phenylalanine	12.66	0.805724	1.04823	0.21	0.21934	3.84988e-05	0.358471	1.24	2.0229	3.73697e-05	0.222343	1.83	1.8265
0.63_148.0605m/z	L-Glutamic acid	10.14	0.399207	0.903395	0.76	0.72999	0.286011	0.852688	0.08	0.89488	3.77159e-05	0.27812	1.83	1.8264
0.63_148.0605m/z	L-threo-3-Methylaspartate	10.14	0.399207	0.903395	0.76	0.72999	0.286011	0.852688	0.08	0.89488	3.77159e-05	0.27812	1.83	1.8264
0.63_148.0605m/z	N-Methyl-D-aspartic acid	10.14	0.399207	0.903395	0.76	0.72999	0.286011	0.852688	0.08	0.89488	3.77159e-05	0.27812	1.83	1.8264
0.63_148.0605m/z	O-ACETYLSERINE	10.14	0.399207	0.903395	0.76	0.72999	0.286011	0.852688	0.08	0.89488	3.77159e-05	0.27812	1.83	1.8264
0.63_148.0605m/z	N-ACETYLSERINE	10.14	0.399207	0.903395	0.76	0.72999	0.286011	0.852688	0.08	0.89488	3.77159e-05	0.27812	1.83	1.8264
4.22_146.1176m/z	2-Aminoheptanoate	9.72	0.055318	0.630006	1.46	1.4622	0.0301413	0.62848	0.22	1.5677	4.32878e-05	0.165633	1.82	1.8242
0.92_142.0265m/z	METHYL 4-AMINOBUTYRATE 4-AMINOBUTYRATE	11.09	0.0244712	73.9862	1.6	1.6247	0.00387161		1.99	1.8274	4.3982e-05	6.32419	1.83	1.8239
0.92_142.0265m/z	2-AMINOISOBUTYRATE, DIMETHYLGLYCINE	11.09	0.0244712	73.9862	1.6	1.6247	0.00387161		1.99	1.8274	4.3982e-05	6.32419	1.83	1.8239
3.08_148.0524n	trans-Cinnamic acid	3.77	0.0601306	1.10333	1.42	1.4424	0.00173062	0.619454	0.58	1.8871	5.54948e-05	0.349082	1.83	1.82
0.92_115.0502m/z	L-Asparagine	14.32	0.663632	0.922584	0.4	0.38558	0.000161336	0.379159	1.26	1.9908	6.83461e-05	0.201575	1.82	1.8161
0.92_115.0502m/z	Beta-Guanidinopropionic acid	14.32	0.663632	0.922584	0.4	0.38558	0.000161336	0.379159	1.26	1.9908	6.83461e-05	0.201575	1.82	1.8161
0.92_115.0502m/z	Creatine	14.32	0.663632	0.922584	0.4	0.38558	0.000161336	0.379159	1.26	1.9908	6.83461e-05	0.201575	1.82	1.8161
0.92_115.0502m/z	Ureidopropionic acid	14.32	0.663632	0.922584	0.4	0.38558	0.000161336	0.379159	1.26	1.9908	6.83461e-05	0.201575	1.82	1.8161
0.92_115.0502m/z	N-Carbamoylsarcosine	14.32	0.663632	0.922584	0.4	0.38558	0.000161336	0.379159	1.26	1.9908	6.83461e-05	0.201575	1.82	1.8161
0.92_115.0502m/z	Glycyl-Glycine	14.32	0.663632	0.922584	0.4	0.38558	0.000161336	0.379159	1.26	1.9908	6.83461e-05	0.201575	1.82	1.8161
0.92_115.0502m/z	Dihydrouracil	14.32	0.663632	0.922584	0.4	0.38558	0.000161336	0.379159	1.26	1.9908	6.83461e-05	0.201575	1.82	1.8161
1.70_131.0947n	L-Alloisoleucine	5.19	0.147287	1.08749	1.17	1.1807	0.00271293	0.656845	0.57	1.8558	8.10076e-05	0.372853	1.82	1.8128
1.70_131.0947n	Beta-Leucine	5.19	0.147287	1.08749	1.17	1.1807	0.00271293	0.656845	0.57	1.8558	8.10076e-05	0.372853	1.82	1.8128
1.70_131.0947n	L-Isoleucine	5.19	0.147287	1.08749	1.17	1.1807	0.00271293	0.656845	0.57	1.8558	8.10076e-05	0.372853	1.82	1.8128
1.70_131.0947n	NORLEUCINE	5.19	0.147287	1.08749	1.17	1.1807	0.00271293	0.656845	0.57	1.8558	8.10076e-05	0.372853	1.82	1.8128
1.70_131.0947n	DL-Leucine	5.19	0.147287	1.08749	1.17	1.1807	0.00271293	0.656845	0.57	1.8558	8.10076e-05	0.372853	1.82	1.8128
0.56_72.0809m/z	PUTRESCINE	17.48	0.724476	0.966184	0.39	0.31344	0.0366028	0.709859	1.01	1.5312	8.5815e-05	0.241673	1.82	1.8116
0.56_146.1652m/z	SPERMIDINE	16.92	0.13952	1.31101	1.21	1.1995	0.0180845	0.732277	0.74	1.6518	8.86476e-05	0.264053	1.81	1.8109
1.83_164.0566m/z	Pterine	35.21	0.127188	0.380132	1.21	1.2307	0.00596413	25.0403	2.09	1.7876	9.44422e-05	0.0343186	1.81	1.8096
0.95_204.1233m/z	Acetyl-DL-carnitine	7.34	0.0785611	0.748152	1.37	1.3744	0.764402	0.965743	0.66	0.26353	0.000105226	0.370584	1.81	1.8072
16.09_328.2402n	docosahexaenoic acid	23.75	0.140538	0.480568	1.17	1.197	0.982144	0.989384	1.81	0.019761	0.000119407	0.277785	1.82	1.8044
0.61_89.0478n	BETA-ALANINE	15.77	0.185466	0.737412	1.11	1.095	0.008518	0.434625	0.89	1.7498	0.000122937	0.218105	1.8	1.8037
0.61_89.0478n	Sarcosine	15.77	0.185466	0.737412	1.11	1.095	0.008518	0.434625	0.89	1.7498	0.000122937	0.218105	1.8	1.8037
0.61_89.0478n	L-Alanine	15.77	0.185466	0.737412	1.11	1.095	0.008518	0.434625	0.89	1.7498	0.000122937	0.218105	1.8	1.8037
0.61_89.0478n	D-ALANINE	15.77	0.185466	0.737412	1.11	1.095	0.008518	0.434625	0.89	1.7498	0.000122937	0.218105	1.8	1.8037
15.80_302.2244n	eicosapentaenoic acid	20.35	0.0708393	0.406858	1.38	1.4016	0.0515041	1.73581	1.15	1.4598	0.000137356	0.263168	1.81	1.8011
0.77_184.0736m/z	PHOSPHORYLCHOLINE	12.52	0.573719	0.932685	0.53	0.4959	0.537427	0.879195	0.25	0.53514	0.000139876	0.349772	1.8	1.8006
0.77_184.0736m/z	DEOXYCARNITINE	12.52	0.573719	0.932685	0.53	0.4959	0.537427	0.879195	0.25	0.53514	0.000139876	0.349772	1.8	1.8006
3.08_166.0477m/z	6-Oxopiperidine-2-carboxylic	8.79	0.142583	1.08051	1.16	1.192	0.00122529	0.608751	0.56	1.9079	0.000165147	0.264977	1.81	1.7965
3.77_147.0764m/z	Glutamine	10.19	0.53664	1.06916	0.52	0.54305	0.000355454	0.475051	1.12	1.9651	0.000165361	0.210178	1.81	1.7964
1.17_170.0424m/z	L-threo-3-Methylaspartate	17.34	0.42277	1.1654	0.69	0.69626	0.501735	0.755144	0.06	0.58104	0.000167458	0.160933	1.8	1.7961
1.17_170.0424m/z	N-Acetylserine	17.34	0.42277	1.1654	0.69	0.69626	0.501735	0.755144	0.06	0.58104	0.000167458	0.160933	1.8	1.7961
1.17_170.0424m/z	O-ACETYLSERINE	17.34	0.42277	1.1654	0.69	0.69626	0.501735	0.755144	0.06	0.58104	0.000167458	0.160933	1.8	1.7961
0.90_72.0809m/z	PUTRESCINE	5.24	0.427586	1.04861	0.66	0.68947	0.00217116	0.590869	0.68	1.8719	0.000198455	0.353058	1.8	1.7916
1.70_259.0921m/z	OXOPROLINE	31.08	0.402546	0.620847	0.7	0.72516	0.000101481	0.154001	1.64	2.0029	8.8718e-05	0	1.79	1.8109
1.70_259.0921m/z	5-Oxoproline	31.08	0.402546	0.620847	0.7	0.72516	0.000101481	0.154001	1.64	2.0029	8.8718e-05	0	1.79	1.8109
16.11_304.2402n	Arachidonic acid	26.22	0.0840208	0.440764	1.34	1.3561	0.919808	0.946525	0.89	0.088848	0.000268544	0.291217	1.8	1.7828
0.75_101.0710m/z	L-2,4-diaminobutyric acid	50.33	0.925443	1.02166	0.04	0.083656	0.0115893	0.171278	1.47	1.713	0.000286492	0.217243	1.77	1.7809
1.45_164.0476n	4-Hydroxycinnamic acid	12.81	0.686233	1.02658	0.33	0.35859	0.00771128	0.566189	0.82	1.7609	0.000331283	0.322752	1.78	1.7762
1.45_164.0476n	trans-3-Hydroxycinnamate	12.81	0.686233	1.02658	0.33	0.35859	0.00771128	0.566189	0.82	1.7609	0.000331283	0.322752	1.78	1.7762
1.04_148.0429m/z	DL-Methionine sulfoxide	6.02	0.581715	1.10867	0.47	0.48587	0.712972	0.955026	0.46	0.3228	0.000422779	0.397239	1.78	1.7679
16.27_330.2556n	docosapentaenoic acid	19.01	0.150236	0.475289	1.15	1.1736	0.878209	0.922494	2.01	0.13516	0.0004658	0.272814	1.78	1.7644
0.58_202.2160n	SPERMINE	15.05	0.494081	0.87395	0.63	0.59866	0.538624	0.92227	0.55	0.53362	0.000475355	0.227863	1.76	1.7637
1.02_104.0528m/z	Threoninyl-Serine	24.07	0.215572	1.35282	1.03	1.034	0.00882077	0.477616	0.96	1.7459	0.000506747	0.0767561	1.77	1.7613
0.80_177.0504m/z	Ureidosuccinic acid	59.3	0.191473	0.563601	1.05	1.0824	0.0199625	0.139388	1.68	1.6368	0.000531509	0.112531	1.75	1.7595
1.53_290.1344m/z	OPHTHALMATE	13.01	0.0788496	6.13758	1.33	1.3734	0.211057	0.569262	0.61	1.0296	0.000546358	0.0405893	1.75	1.7584
1.09_241.0791m/z	Gamma-Glutamylalanine	21.71	0.223154	1.29127	1	1.0193	0.000973172	0.373461	1.37	1.9205	0.000584873	0.0726912	1.76	1.7557
1.09_241.0791m/z	Alanylglutamic acid	21.71	0.223154	1.29127	1	1.0193	0.000973172	0.373461	1.37	1.9205	0.000584873	0.0726912	1.76	1.7557
0.56_168.1471m/z	SPERMIDINE	17.75	0.22148	1.27806	1.03	1.0225	0.164897	0.565541	0.43	1.1253	0.000656159	0.18349	1.75	1.7511
1.45_181.0742n	L-Tyrosine	25.11	0.774692	1.0296	0.32	0.25503	2.07369e-05	0.37442	1.2	2.0327	0.000696099	0.219686	1.76	1.7486
1.45_181.0742n	Beta-Tyrosine	25.11	0.774692	1.0296	0.32	0.25503	2.07369e-05	0.37442	1.2	2.0327	0.000696099	0.219686	1.76	1.7486
1.35_157.0107m/z	Malate	13.89	0.515853	0.785398	0.55	0.56999	0.00946022	1.71491	2.01	1.7377	0.000730229	0.162865	1.75	1.7466
0.39_102.1152m/z	SPERMINE	34.12	0.616495	1.33707	0.45	0.44278	0.0431724	0.547971	0.6	1.4979	0.0010788	0.0939117	1.73	1.7286
0.39_102.1152m/z	CADAVERINE	34.12	0.616495	1.33707	0.45	0.44278	0.0431724	0.547971	0.6	1.4979	0.0010788	0.0939117	1.73	1.7286
6.29_157.0109m/z	Malate	29.08	0.899368	0.972421	0.1	0.11301	0.0309618	1.85334	1.78	1.5628	0.00118327	0.289446	1.74	1.724
3.27_142.0264m/z	Sumiki's acid	160.39	0.147993		1.15	1.179	0.00521005		1.98	1.8007	0.00132383	21.71	1.72	1.7182
0.87_277.1028m/z	pseudouridine	8.58	0.0671766	0.460716	1.44	1.4151	0.0751337	1.40932	1.5	1.3686	0.00170548	0.229206	1.71	1.7043
0.87_277.1028m/z	Gamma-glutamylglutamate	8.58	0.0671766	0.460716	1.44	1.4151	0.0751337	1.40932	1.5	1.3686	0.00170548	0.229206	1.71	1.7043
1.12_169.0357m/z	Uric acid	13.94	0.152062	0.798604	1.11	1.1693	0.000191501	2.3762	2.3	1.9858	0.945352	1.02418	0.03	0.05462
1.50_172.0968m/z	Alanylvaline	34.91					0.00061795	9.23201	2.26	1.9425
1.50_172.0968m/z	Valyl-Alanine	34.91					0.00061795	9.23201	2.26	1.9425
2.71_253.1180m/z	Alanyltyrosine	54.17	0.715177	0.776454	0.35	0.32436	0.00133371	5.13871	2.28	1.903
2.71_253.1180m/z	5-HYDROXYTRYPTOPHAN	54.17	0.715177	0.776454	0.35	0.32436	0.00133371	5.13871	2.28	1.903
1.12_172.0969m/z	N6-Acetyl-L-lysine	12.01	0.355918		0.7	0.79433	0.00130838	7.3721	2.22	1.9041	0.146475		1	1.054
1.12_172.0969m/z	N-ALPHA-ACETYLLYSINE	12.01	0.355918		0.7	0.79433	0.00130838	7.3721	2.22	1.9041	0.146475		1	1.054
1.12_172.0969m/z	Valyl-Alanine	12.01	0.355918		0.7	0.79433	0.00130838	7.3721	2.22	1.9041	0.146475		1	1.054
1.12_172.0969m/z	N-alpha-Acetyl-L-lysine	12.01	0.355918		0.7	0.79433	0.00130838	7.3721	2.22	1.9041	0.146475		1	1.054
1.12_172.0969m/z	Alanylvaline	12.01	0.355918		0.7	0.79433	0.00130838	7.3721	2.22	1.9041	0.146475		1	1.054
0.85_126.0912m/z	L-Cartinine	94.58					0.00120936	20.5599	2.24	1.9087	0.988383	1.0217	0.04	0.011605
0.85_126.0912m/z	Proline betaine	94.58					0.00120936	20.5599	2.24	1.9087	0.988383	1.0217	0.04	0.011605
0.85_126.0912m/z	L-CARNITINE	94.58					0.00120936	20.5599	2.24	1.9087	0.988383	1.0217	0.04	0.011605
1.02_134.0811m/z	1-Aminocyclopropanecarboxylic acid	185.34	0.355918		0.8	0.79433	0.00734564	8.93599	2.1	1.7661
1.78_171.0625m/z	MEVALONATE	138.32					0.00402034	20.2088	2.12	1.8242
3.58_147.0651m/z	Dimethyl succinate	26.47	0.626677	1.16232	0.53	0.43032	0.00281334	0.519678	2.07	1.8531	0.881538	1.02925	0.12	0.11865
3.61_170.0811m/z	p-Aminobenzoic acid	93.09					0.00510197	4.45862	2.13	1.8027	0.355918		0.7	0.70791
2.53_613.1614m/z	Oxidized glutathione	22.42	0.31016	0.513124	0.85	0.86636	0.00572372	4.6831	2.07	1.7917	0.444614	0.773085	0.63	0.59327
2.37_129.0547m/z	4-acetamidobutanoic acid	29.72	0.267029	1.44634	0.9	0.93906	0.00527978	1.90149	2.1	1.7995	0.112541	1.28509	1.13	1.1319
0.92_142.0265m/z	METHYL 4-AMINOBUTYRATE	11.09	0.0244712	73.9862	1.6	1.6247	0.00387161		1.99	1.8274	4.3982e-05	6.32419	1.83	1.8239
1.73_280.1751m/z	Hydroxybutyrylcarnitine	143.85					0.0138917	2.28579	2.03	1.6893
2.95_307.1222m/z	N-Acetylmuramate	0					0.00950506		1.99	1.7372
0.92_186.0871m/z	DL-Alanylglycylglycine	44.36					0.0180629	9.08933	1.89	1.652	0.066836	2.48727	1.27	1.2623
0.92_186.0871m/z	Glycyl-Glutamine	44.36					0.0180629	9.08933	1.89	1.652	0.066836	2.48727	1.27	1.2623
3.90_613.1613m/z	Oxidized glutathione	111.21	0.115244	0.447662	1.25	1.2626	0.0271075	3.08766	1.87	1.5866	0.0985484	0.599596	1.2	1.1679
0.82_156.0419m/z	5-aminopentanoic acid	15.43	0.339412	1.22727	0.78	0.81979	0.0194376	1.88008	1.88	1.6409	0.811859	0.91393	0.17	0.18922
0.82_156.0419m/z	N-Methyl-a-aminoisobutyric	15.43	0.339412	1.22727	0.78	0.81979	0.0194376	1.88008	1.88	1.6409	0.811859	0.91393	0.17	0.18922
0.82_156.0419m/z	L-Valine	15.43	0.339412	1.22727	0.78	0.81979	0.0194376	1.88008	1.88	1.6409	0.811859	0.91393	0.17	0.18922
0.82_156.0419m/z	Betaine	15.43	0.339412	1.22727	0.78	0.81979	0.0194376	1.88008	1.88	1.6409	0.811859	0.91393	0.17	0.18922
4.19_409.1875m/z	L-Tryptophan	0	0.639917	1.29691	0.4	0.4142	1.29572e-06	0.0930215	1.72	2.0582
4.19_409.1875m/z	Tryptophan	0	0.639917	1.29691	0.4	0.4142	1.29572e-06	0.0930215	1.72	2.0582
0.97_113.0346m/z	Uracil	14.74	0.0917956	0.786144	1.31	1.3311	0.0241464	1.49978	1.78	1.6062	0.128238	0.810646	1.11	1.0944
2.32_380.1125m/z	S-Lactoylglutathione	46.7	0.14016	5.24446	1.2	1.198	0.137068	0.253002	1.84	1.1903	0.127657	4.0009	1.09	1.0957
p-values were calculated by the Students' t-test
VIP values were calculated by pairwise OPLS-DA and PLS-DA
An "m/z" following the mass denotes an ion mass whereas an "n" denotes a neutral mass
Fold changes were calculated by dividing the average peak value in each treatment by the average peak value in the vehicle
Empty cells are displayed in instances where one group had zero intensity for a given peak (e.g., diving by zero for fold change)
