# Supplementary material for: Untargeted Metabolomics Analysis Reveals Potential Metabolic Targets in Gemcitabine-Treated Pancreatic Cancer Cells
Source: Metabolites. 2026 Jul 6;16(7):471. doi: 10.3390/metabo16070471 (PMC13413965; doi:10.3390/metabo16070471)
Supplement: Supplementary file 1 [file metabolites-16-00471-s001.zip › Table S3 LC-MS Normalized data.csv]

Lab ID	S_2	S_21	S_40	S_59	S_4	S_23	S_42	S_61	S_9	S_28	S_47	S_66	S_7	S_26	S_45	S_64	S_12	S_31	S_50	S_69	S_14	S_33	S_52	S_71	SP_1	SP_2	SP_3	SP_4	SP_5	SP_6	SP_7	SP_8
Sample type	1. Gemcitabine-HPAFII	1. Gemcitabine-HPAFII	1. Gemcitabine	1. Gemcitabine	2. HPAF-II cells only-no treatment	2. HPAF-II cells only-no treatment	2. HPAF-II cells only-no treatment	2. HPAF-II cells only-no treatment	3. Gemcitabine-Mia PaCa-2	3. Gemcitabine-Mia PaCa-2	3. Gemcitabine-Mia PaCa-2	3. Gemcitabine-Mia PaCa-2	4. No-treatment: MiaPaca-2	4. No-treatment: MiaPaca-2	4. No-treatment: MiaPaca-2	4. No-treatment: MiaPaca-2	5. Gemcitabine-BxPC3	5. Gemcitabine-BxPC3	5. Gemcitabine-BxPC3	5. Gemcitabine-BxPC3	6. No treatment BxPc3.Neo	6. No treatment BxPc3.Neo	6. No treatment BxPc3.Neo	6. No treatment BxPc3.Neo	SP	SP	SP	SP	SP	SP	SP	SP
1.02_307.0840n	7832609.772	6998124.62	5249442.403	8075441.321	8923418.659	9035039.607	7197596.52	6467485.263	4928145.508	2112349.877	2374631.134	2144068.578	9850237.827	10445956.65	8718376.085	7378065.773	388285.4013	613543.2394	547921.285	156535.4971	3652005.287	3626954.888	3127181.445	3180561.319	1539956.94	1481251.515	1327378.401	1269093.684	949478.0446	1098309.934	995363.5823	1071352.492
8.65_674.3715n	4321.082652	3794.604714	3190.449095	1717.788694	1466.434966	2537.905643	1545.844407	2320.245755	1407.069932	3370.894661	3060.858809	2434.604459	3512.356361	1272.853079	2059.668594	1830.342663	2292.148338	2668.445679	3312.931806	3330.526273	3692.26294	1662.264962	3271.14907	1807.538238	5839.322438	5839.7289	5968.248366	5358.967227	7349.304847	6102.618953	6976.524989	6988.353207
13.14_386.1861n	4532.754802	5609.807697	3613.577391	9460.390024	9995.291844	3784.385785	18557.54067	13282.44015	26108.82776	7491.083145	7916.411606	8114.581459	4502.406958	2864.585708	5116.224187	8599.841472	3126410.872	2885622.384	3983047.326	5251909.468	12803258.89	6149118.668	5344285.779	6364230.151	2469899.814	3038466.501	2967859.207	3130347.783	3158498.563	3354719.969	3620122.832	3364493.163
8.53_590.3513n	4256.783162	4701.981501	4036.84428	3316.813495	2100.696512	5534.057023	2147.418364	2473.189687	3083.748587	5355.870039	5122.904837	4268.313029	3855.977066	4815.247826	5175.348339	5689.676522	7718.883261	7449.561786	7753.460449	6247.93628	6167.95348	7146.912048	6293.773964	6503.789017	8842.845217	8265.229735	7220.915119	8893.688003	9870.783028	7770.12702	6984.104841	8021.487218
0.63_169.0352n	527092.5706	543628.7284	411615.2087	644600.1291	494157.6515	579973.5546	587385.3153	562858.4988	188117.9606	130477.6086	173424.2854	194226.5815	169202.628	227005.1801	169249.5883	147808.6477	59139.32487	38030.25363	40916.04086	50589.23258	180105.8897	196222.7991	171158.9532	192196.3409	133005.1566	136516.8489	126257.1984	128634.0759	107562.3894	128776.1487	136997.1982	143393.4313
8.90_718.3990n	442.6118401	778.2390143	591.9995663	740.5215221	686.6070853	169.4037645	815.9188644	3.625911902	459.6637295	215.3801243	1181.182231	260.752305	154.7416614	760.3252776	544.3278588	859.7156054	356.7613479	84.43495982	321.5327031	2.73294743	362.3301042	558.061069	145.6136779	1018.258582	3905.824443	3375.028475	4247.406074	5008.934366	4332.143205	3326.907623	4663.048824	3302.096801
3.90_219.1109n	741645.9337	623652.244	570374.4332	583859.5633	477402.6063	465129.6912	556754.7156	516275.5031	1845573.486	1448635.281	1469993.93	1455901.501	2331202.924	2389056.806	1986974.272	1765500.367	64156.06021	51198.00613	55806.5293	60167.0266	123651.9748	137175.5545	115772.8484	117898.4566	398663.4583	400107.3859	350450.2168	345282.1936	298293.9071	361384.1458	365178.4637	349931.7287
9.81_334.0992n	553979.3674	552800.3577	489523.5285	409487.9505	389673.1529	586381.5371	361390.3769	334658.1677	443756.7476	540348.9917	536430.3307	594021.4028	649272.7095	653596.8626	635688.8184	453843.0192	748489.7358	472833.5608	445156.2034	544343.2984	433109.8141	527194.2976	240988.2329	300704.0389	583152.2597	661183.8444	631256.0123	550998.1791	612136.5226	595759.5496	589559.8367	586689.8821
4.82_113.0842n	1487316.029	1369811.304	1453630.762	1607808.167	1665504.004	1364038.279	1488176.706	1386784.78	2802028.508	2154529.424	2033053.14	1790093.63	1675730.484	1263809.562	1237412.189	1250310.004	926989.5353	1612968.783	725214.3812	2390901.004	2279470.691	2424086.833	1437137.829	1245832.6	1823528.468	1817020.266	1674258.984	1647688.026	1826905.52	1640154.364	1606571.027	1647540.916
0.58_691.5612n	24115.4891	14130.15861	19701.83787	10018.13138	3741.984297	2305.037585	12264.52577	9469.164697	21432.16166	14866.50611	12400.7966	9907.770247	10658.46075	5460.012968	7398.01038	8874.827532	29966.37475	45990.4512	52794.86613	44719.00411	16837.58893	30856.62612	21054.85716	19577.89167	27456.9372	32561.44124	24967.82135	30952.84045	30919.54115	33079.33033	34146.47816	27346.17719
8.79_634.3777n	6921.657926	8951.335693	7278.633934	4159.053691	3404.320432	5366.026975	4158.204215	3149.49718	4572.794737	7206.256065	6914.245539	8014.459638	5537.521282	4986.197905	8477.231434	8326.699402	8986.867474	9174.289421	10705.10819	10187.91123	8131.226501	7175.755592	10036.16246	7611.448067	12221.56861	12992.37591	12185.54617	12668.2783	12755.00697	11458.78181	13192.28115	12757.95326
9.24_722.4294n	5257.696729	8463.946249	3817.3288	5598.106598	2013.553136	7445.368583	2069.199067	2378.1976	3908.322399	7799.341594	6815.862805	6748.098898	5629.752061	8092.025011	6212.855854	8616.846046	7634.040904	7698.071338	10365.51861	10006.44247	6848.160198	7018.902977	8422.134114	8924.181356	9563.941823	11056.20301	9763.233866	11297.39416	10870.60828	11449.73153	9990.045917	11547.5974
9.03_678.4039n	7933.350575	8582.105012	7401.295621	5016.817727	2954.051363	6282.425358	2653.068693	2312.634426	3774.140646	9609.137095	5271.052685	6986.406335	6200.552049	6707.92928	7260.058354	6800.822909	9447.683541	9989.889431	9575.883783	9790.633649	8027.403802	8655.939736	11172.5583	6553.563332	9788.736711	10552.92135	11456.69209	9984.123594	13047.29755	10802.64801	11278.26196	14239.72236
16.72_390.2772n	6068141.653	5145944.835	4247275.085	4587865.391	4397529.102	4414447.337	4061428.716	4281693.429	4568511.856	4794942.124	3998339.865	3603182.403	5853311.393	4267957.351	4776979.607	4530526.505	5580763.351	4567229.073	4307629.151	4154368.665	6392389.821	3803296.724	4654141.704	3862390.611	7213733.018	5280587.44	4614159.517	3632844.128	4811126.662	3623420.609	3566102.229	4187759.671
8.37_630.3466n	608.2145358	819.9103627	449.0341895	1490.499666	1861.118048	562.309048	2254.694849	2426.292306	2642.42853	0	807.0964105	1249.122681	1147.354246	1783.137681	955.8950905	956.6214368	744.5414441	713.6234967	916.9991962	807.3319589	2678.822251	1530.375676	1554.956819	2075.888492	5038.443078	4510.315961	2623.891331	4134.990488	4972.687088	3744.467695	3288.193528	3867.79885
12.71_381.0760n	13036.4671	22217.40156	12943.80727	29375.29189	44062.92634	14522.35375	58431.25657	33698.2794	73777.82164	29821.4475	30238.94873	18638.68854	26279.59553	58435.16622	20214.43387	26846.12979	18052.47166	17947.94881	5660.557029	16213.6986	14745.43393	20095.7702	21385.46187	23644.14152	11041595.94	10825959.82	11389805.92	11314326.98	11377911.81	11311360.64	11032780.24	11518345.11
17.61_518.1325n	119440.7631	154680.7987	414688.3953	45655.28432	219972.2288	22135.70559	166882.5453	176368.5713	319330.2849	290310.5138	408995.77	69126.70376	388317.6269	63007.37754	448025.743	373536.2148	33764.48078	40864.6225	127859.3899	290351.7437	4362.80424	19519.45579	302364.0614	405694.5302	13101.1737	11675.53977	12335.69433	15271.49064	14370.45094	14639.09385	14200.69821	16600.69024
8.09_586.3198n	1049.808919	1954.990457	557.8275456	737.2908775	905.43112	1850.871349	1336.576227	1653.724295	2084.788724	954.2806602	1858.79505	758.5166046	1539.933448	1130.811632	1144.34279	1358.876846	1164.38375	1008.79758	721.4565225	402.1745536	682.5806489	841.0489006	727.3905511	917.6413091	4705.154755	3280.749842	3743.140594	2842.870568	4270.691141	2446.823937	3737.873453	2747.807955
1.25_129.0428n	1016227.539	859212.2867	874361.584	974924.4409	1118318.022	857535.1582	1213041.579	1191046.352	2262820.949	1617434.144	1573384.295	1538698.302	3048222.303	2854115.607	2423322.495	2104139.031	471723.5957	345402.1132	431705.6653	450149.5492	592417.6105	900331.0686	497973.8683	563141.6963	687608.8914	689939.7586	658402.1551	643242.1662	558408.4875	645708.9442	630686.0491	610744.9248
0.58_417.7360n	43304.96681	50176.94508	51791.31654	32881.0057	19679.20172	26572.87262	42200.72897	42627.07839	54959.60257	42164.18822	42936.48922	40052.07939	49345.97283	41545.35803	42573.81925	38091.5097	64149.61149	77914.57666	86892.74419	71480.92954	46091.3311	59960.95757	51731.82518	45346.25184	53988.09181	50573.59429	45767.88265	55666.99496	50333.89	55934.57905	49570.61518	56083.11099
13.73_358.1568n	65319.24966	45252.17617	37206.16878	81417.29559	75486.50384	54607.55658	46460.36815	37883.26201	41697.67371	32905.15304	24011.78965	55169.397	84098.50485	63691.4773	38157.91037	41737.48287	55846.2781	51254.45558	45618.99093	44196.25677	110768.0738	54452.39552	64920.94934	58598.00384	36574.82952	36805.9304	36669.95607	33966.26079	36448.98909	34868.72889	34736.78915	39837.58068
0.53_853.8074n	6355.682264	2473.185522	1905.79474	3302.286104	9027.984326	3313.280569	3890.871122	3264.980025	4930.44586	8201.277524	2587.839206	0	3014.893091	6237.912461	5415.083436	4071.623686	89.38596208	1681.306363	0	0	1872.220445	181.6804715	2203.882941	17.28722023	0	1107.890843	2414.372397	1166.622795	1224.085582	292.4053629	3115.074454	0
0.58_657.6081n	8199.50756	8459.675939	12695.78544	7585.204973	6230.141097	4930.349468	4724.208927	6761.059378	8527.885051	8747.011852	7952.382871	10034.30085	9256.546441	5769.529884	9434.496048	8706.113474	11790.47867	7787.814414	13243.95831	8474.907937	7168.078978	11394.9165	6422.069414	3580.150488	7621.33186	10544.88485	8571.606384	10492.12488	10377.47568	10156.72776	6959.063711	9579.468455
0.97_191.1524n	171.1476526	0	249.9035853	214.4933177	106.2113792	335.8370578	64.50646362	166.6822877	130.7466234	198.7492163	102.7484892	0	140.4449505	0	0	0	2424570.291	2355696.117	2391216.716	2251207.016	2390261.329	2725660.705	2441267.082	2049190.511	1500533.096	1536807.558	1357490.694	1423350.876	1436961.4	1413421.445	1413376.315	1422880.476
0.48_136.0224n	176593.3503	169308.0799	136232.8476	208275.3663	300579.421	234302.1184	206571.6228	183099.6265	187201.7413	165294.0449	156809.7903	149928.0848	256108.7247	266678.441	230198.7733	205033.4113	53235.09986	30436.15522	32521.2166	40578.96311	115603.6231	106331.2108	97750.63172	108472.7536	74288.38873	67148.33571	60545.07544	64911.9847	58341.92175	62298.19846	64438.68561	62152.09009
0.58_659.5998n	15004.72853	18710.80271	21684.55424	11626.96544	6386.892534	10494.82583	13598.93098	10720.3183	20193.63955	15799.64551	12683.65279	18131.99999	13969.38949	12977.0987	18079.02825	13133.74981	23898.53813	32017.17819	33547.40694	30519.45466	15682.56452	26564.89233	22993.17427	18084.21053	21144.83068	19342.25604	16342.79674	21396.52535	21624.61481	21891.82247	12378.44281	18556.40824
0.58_735.5837n	4593.786382	13754.86107	14486.49687	8857.67887	6921.521008	4214.331481	4943.951009	5570.280523	9149.692218	7952.472702	5811.94062	13549.27847	13852.21628	11386.1368	15084.87508	10371.29186	25542.34901	26244.35614	33149.86387	22722.50668	13638.94382	18984.80572	15295.17136	14721.63053	15309.89166	12999.33286	10976.81601	8735.897405	20748.81694	14651.75584	6955.077633	11702.77291
0.75_627.5924n	0	0	0	0	0	0	0	1600.807223	0	628.9355346	0	1092.785817	0	0	0	985.84706	0	950.3083329	3458.752264	7577.617691	0	0	438.293464	2581.956492	0	423.5865025	1031.654594	846.6457126	1098.013081	2097.231742	5287.770978	6313.333353
16.35_278.2221n	493177.7182	435971.3752	687630.8765	490357.6317	606960.4459	464410.3617	499470.7109	468330.332	599193.9823	632586.1653	471888.5159	510673.2886	465216.663	449418.542	632290.5864	577447.8793	598056.1076	517102.9728	524917.7245	614316.1725	616798.4576	506513.6483	719853.6089	546245.861	567591.3087	599501.6114	536796.3277	524683.2886	690884.9186	551126.8314	564745.75	582167.7543
0.68_467.6635n	144897.2776	175375.1758	145060.982	103003.1803	35092.90423	92660.00266	146441.4723	128418.2313	141994.4009	143111.4747	161002.8974	140458.6803	136800.8366	119514.7937	112402.8325	94180.81775	247801.4756	281270.7759	326047.2842	269341.2007	202777.3786	209041.9066	186003.2095	176720.1915	258528.523	226286.8001	238208.9247	247140.8236	185998.8033	233521.7505	246344.4624	201848.0745
12.82_414.2041n	308936.913	362289.8569	253323.236	403912.4847	425174.2014	402568.057	401923.6697	410603.8407	426075.504	390013.4972	239317.6575	256609.1188	797402.3969	947074.4553	269505.644	387847.3967	565119.37	465187.9957	375292.9691	330713.8886	1251142.066	377000.6807	487474.6283	407419.6259	471406.0991	453353.9611	480477.1229	410738.9179	481552.3613	474617.6537	419609.7633	439158.0232
7.00_216.1000n	106385.8086	89545.50579	96876.61522	84183.71557	72032.02373	97770.36153	80691.39418	85266.47176	102095.1064	106857.0212	102455.8916	88934.43293	57513.21548	75421.29312	83524.80178	84093.27794	136777.6072	123339.4303	104178.5016	115228.0017	101800.0969	102272.2552	17407.19491	19440.96892	108361.0682	114593.5687	118917.1253	111141.0178	110086.8591	100045.2146	116639.2663	113988.8563
16.72_370.3081n	303699.6326	152127.5204	260578.8172	538989.7041	530213.8598	192126.2726	326131.0074	293386.9388	148447.7926	152388.5907	133139.0932	136998.9534	429065.9915	281096.114	119151.7175	358428.6393	171503.504	217665.0888	114228.8526	148003.7943	1244217.079	152231.4016	169836.7433	203194.203	356293.9219	408384.7809	442575.4571	404674.3962	443951.9266	416761.15	396547.346	384384.9551
16.85_306.2534n	422864.3006	370030.1535	504162.8969	440460.9918	450026.8495	371176.855	447233.884	430357.1761	471230.2785	459068.1459	455109.2889	392997.4323	372536.011	328320.2594	426943.4513	451452.0438	426624.9626	374137.8418	382439.7439	439923.4829	449232.6634	436953.8395	485959.1033	417585.5933	462965.5719	464302.4058	425394.4014	440274.1886	501422.6174	448266.4704	442234.9731	470238.2751
14.98_314.1669n	33153.0062	14121.59524	13539.63952	80391.43743	69798.42279	22440.33062	22376.08836	22361.33767	7894.357002	4738.089682	6673.212389	12888.31448	60068.47137	18575.34826	3535.505496	47825.24177	10274.30079	3672.263451	1644.333622	6740.224639	328461.314	8974.619551	5456.05789	14028.39359	21438.86278	26434.19464	23774.50789	22763.6192	25518.70042	26303.19595	29819.63254	24837.80695
0.56_709.6802n	10845.3559	4875.089348	5840.059771	14919.09913	1241.010034	14188.01698	12818.0366	17556.11109	7269.349893	629.9296517	13512.86405	16102.63289	5848.877564	14321.91204	4616.704266	3564.419129	31278.7247	930.2248078	12020.05282	16903.79926	19514.14712	10129.32728	16510.29526	22201.69944	20564.23195	18026.02093	20047.42366	21725.73603	14641.22265	15537.94687	15764.98569	22161.90576
9.01_943.5026n	108.5695991	329.7928998	0	368.7356137	1604.867926	385.4649504	550.863951	2254.816149	31.3196236	368.3107448	9.816910781	481.1993886	0	109.7027103	0	520.9412547	69.71850799	214.4370603	42.39494397	768.0605312	0	310.5388985	220.4226317	0	311.178755	828.7582373	0	115.830432	0	0	1006.795411	130.1607377
16.35_376.2123n	64475.88322	54393.60798	68712.25896	49196.68578	69551.14531	55617.18881	49208.53175	45740.81571	65317.22798	54187.73424	49042.02114	45856.45039	52297.58073	45755.25768	53484.25475	49620.31309	72258.23938	53370.03695	48213.71993	53117.01638	74927.58879	51382.38533	57589.90816	48883.86438	64357.4322	73315.82084	57770.01731	57675.48028	61186.09966	54675.40134	51814.72264	53692.72642
7.19_218.0791n	7312.03466	1305.688963	973.2525464	436.7730464	4374.287749	1041.31218	445.4588743	676.8502445	10305.65929	7699.016533	5055.516253	3838.984869	5629.893652	1992.458993	2345.332612	1041.256538	61215.85194	156684.7814	51880.48492	59712.61661	8524.464291	2930.205335	5538.768929	4338.982754	167911.3656	116639.7821	77539.33995	63320.11281	56127.36857	39306.14141	31570.44717	25319.04734
0.63_193.0952n	0.490442905	0.38195037	0	0	0	0	0	0	0	0	0	0	0	0	0	0	0	0	0	0	37.70875629	0	0	0	197.8494084	673.0634091	298.648434	532.2684645	840.2747998	684.2977928	523.666626	633.5011735
15.99_330.2767n	13364.98521	15720.94745	14251.86461	9400.92554	16704.19721	17732.02154	9284.458063	6474.287313	18192.27513	21112.11409	21679.35293	29464.14165	19775.75283	16147.83913	7068.870914	81952.46609	33154.60777	21865.2653	11270.97004	32182.43854	57894.20254	17308.91938	11186.21899	18794.44162	98612.25264	142009.4778	104997.9417	106780.582	103447.5342	127450.7164	119399.7682	90145.41411
0.58_633.6022n	25047.02157	22125.42508	24507.62812	11195.02785	7324.451503	6692.09378	15307.11707	17605.92552	30901.03975	26735.99459	19920.97992	13713.61664	16589.26528	12809.83669	13870.93627	11704.23793	33698.38759	63615.77835	48666.10594	38631.27515	17123.93445	31682.47019	27942.50456	19363.71953	31948.91567	27519.81268	28860.64112	31964.8456	29607.16762	25450.05031	29019.97351	26220.2625
8.85_859.4658n	440.7892872	784.909234	519.7019852	164.776383	104.3862444	348.8520601	195.0098466	100.8992651	0	1103.000005	13.025145	707.9715646	0	0	1056.535175	735.1673732	0	274.6894381	0	0	2113.601969	1715.584717	459.3450546	0	207.6161031	812.557671	1408.608838	919.3300147	513.6302533	1339.328397	721.3259125	1284.852343
13.89_450.1580n	8003.239116	11545.87051	11945.5879	11002.27161	9411.88703	9900.744266	8929.293146	8031.050569	10116.23634	10364.07583	9995.817967	8327.536353	9578.211729	8767.576891	11207.58726	8955.562458	878049.3445	892124.1757	884348.1113	917087.1074	847938.1236	972855.8898	750700.7276	654811.0334	286267.5234	238845.6067	206318.5651	173931.5941	159329.5301	137895.8861	116442.3735	115027.3722
0.58_591.6627n	21834.38476	26460.47011	21802.67654	17425.83689	9313.92545	13465.12932	22813.84287	19029.95353	29685.16717	21347.58806	23433.57404	21336.13252	20419.25557	18821.98711	22435.01025	17504.80928	38676.83159	39476.28346	49546.18358	43808.59753	24033.81113	31499.95323	28856.64973	30518.01883	31681.05518	29263.27559	29073.2628	31290.55464	26214.45012	31740.95993	29778.83005	31145.14592
0.61_146.0693n	500354.0679	605137.9209	478708.8809	677092.533	608684.3407	651274.5517	620128.8495	589793.8414	388899.5246	299953.9937	435456.9358	436881.2804	675212.1797	887508.6022	757291.3286	637776.0325	151888.17	85520.44703	95700.3313	116392.1054	397525.4688	416788.2355	350164.2885	415046.079	218392.0823	210674.9785	205043.7014	217145.9963	170527.5771	212414.2376	249349.9289	215030.4878
7.86_1148.7429n	1217.937542	1315.840394	764.5777335	701.2780412	268.7427946	713.2192766	582.6167942	1053.63666	936.2516419	366.6134442	953.1048458	701.2092845	1082.48953	496.0822856	181.0135316	409.4163107	280.4612048	93.79388368	234.2539192	394.2401262	1556.57603	793.3162546	230.1239662	900.1786677	2136.150343	2565.146519	1324.865622	3327.385023	2169.959086	1990.556941	2312.121625	2197.181759
7.18_414.2470n	27537.70578	24133.4911	28331.23651	21843.14438	14932.95116	25903.67757	15724.31374	19003.16688	21994.11081	33244.01395	25232.86554	27953.76843	18078.99366	18966.37443	33059.30811	32653.85734	31549.25858	36317.93899	32418.45618	38427.76815	33144.47117	32172.282	33656.27417	40504.07129	38215.98321	37560.9008	32979.21902	31899.08131	35869.79991	30306.01497	34231.7796	31715.72399
15.88_696.4377n	25311.76013	12953.13138	11215.62852	27633.4447	44469.24499	12324.88059	32394.69111	36490.50137	17853.09067	7985.20929	15028.09364	12964.90192	82982.13645	85393.2716	2649.560637	27444.38758	4313.210166	7910.608527	1937.138519	27302.0158	1031763.73	24074.2866	11922.63236	20630.7543	55111.81474	67689.12881	66478.26963	66032.96555	57459.13946	61707.09126	65375.05973	55999.17923
0.61_119.0582n	38332.2636	51948.29948	43183.85255	65134.95684	54553.1006	63233.88418	57735.28437	49264.50818	48222.31485	37765.97602	57291.76434	59529.54911	84584.58723	108348.0847	113162.9876	88454.61157	3218.451803	1951.626202	2315.982548	2930.324731	9511.651302	10899.19597	9313.812582	10687.51508	18485.08281	19018.48684	18243.59618	18217.23964	17638.06202	17863.21178	22206.0054	20664.75982
0.53_921.7952n	0	186.8860333	0	38.72697244	1390.17043	0	0	355.4753131	0	3592.7921	0	204.5900468	524.5866548	0	843.8416033	0	0	0	206.1739379	0	0	285.0901026	0	373.8327145	214.8078849	152.3325776	692.1720266	0	0	408.9694248	0	0
8.09_829.4551n	5664.957637	5983.895262	6386.065409	10593.30885	39297.51845	8841.088099	64637.4126	52879.36437	35688.20129	22816.82435	5923.2213	3372.589501	46390.71493	82221.5186	30015.0458	63419.60237	1062.232222	56.18361682	394.4114327	153.5913413	1662.855463	2404.719938	456.4763801	840.3683219	8222.482225	9593.52974	8722.992556	8848.519551	7569.512631	8320.215827	7434.876649	8676.403274
15.99_281.2719n	625389.5885	526435.53	901178.9124	950894.4068	556274.2858	546617.8367	420282.4816	426835.928	146335.5568	139019.9245	148860.6799	154141.107	141585.3117	126632.1582	83723.01348	188453.6346	163297.1623	136027.7367	108275.173	233943.4996	2452249.999	273506.0624	248073.2735	332458.9888	514771.6048	575489.9862	513021.6972	535776.8358	522321.1575	539950.1619	565150.6927	531150.677
8.75_188.1047n	30772.16521	36036.17104	27540.94995	20229.72337	12604.32511	30485.94364	18718.30012	16639.9903	22938.40732	27522.6164	34049.06974	33646.75168	24429.08697	31389.91858	27853.45901	25467.5854	40323.96812	43138.51883	42123.15158	39420.19203	39869.17636	35777.18511	27959.0869	36964.47606	43233.32094	41797.7141	40715.14001	38914.56877	37994.88278	43140.06902	45367.11353	40679.43661
14.29_316.2611n	13514.65825	14730.99432	11262.48365	12966.7606	12831.81595	14436.21741	10705.1771	11792.25415	14372.17449	15726.31715	11942.12335	11219.55479	12986.39538	13770.06397	12849.06988	11343.74054	15687.62849	14567.42601	12519.83651	11356.47855	14505.28149	15464.8751	12996.0677	12967.07794	13818.91931	17026.75377	13850.86952	11651.3086	12638.77343	12117.30226	10720.71743	11293.86256
7.94_502.2982n	19542.32034	21830.08798	21430.35978	18893.80832	10580.77535	20250.23038	11106.76358	14921.27681	17847.41275	25174.06157	21538.13081	23309.66852	17800.41484	19501.94319	20929.61704	29847.6877	30062.3249	28761.67057	29069.29413	25856.67141	28670.39713	25608.21604	30973.02808	27035.39377	27079.01942	30588.85995	27403.1109	28643.54605	33611.1956	26095.83071	27714.08802	27208.90395
13.24_226.1931n	90992.37402	77393.61453	90383.12417	71343.68756	66825.06501	84549.21799	80856.07282	77712.492	67329.65391	60070.91426	60387.74558	54092.11574	94812.90601	60227.97746	67307.70373	71329.69148	61251.5579	377783.911	75364.8352	51554.78479	61947.85732	94102.93104	71983.80661	74491.83127	114072.6904	114802.5002	107237.988	111095.4028	105003.9131	113779.1876	108614.1507	110728.7397
13.00_330.2408n	298039.9019	316532.5101	342892.7342	311897.1336	347385.6129	319198.7515	366299.4827	346523.1265	354624.4309	368629.6062	331486.5212	324425.3251	348708.7777	322538.2574	357698.3038	335111.0115	300152.6928	301702.9705	296441.2455	302895.5224	302475.4257	345986.8197	326080.1072	314940.8383	297279.9744	286983.2272	297928.956	300316.3642	280262.8043	293548.574	274883.5482	284017.0261
0.68_465.6711n	139837.3153	168212.1801	140286.92	106998.8606	38359.40434	95846.6352	144044.027	127443.8212	140694.388	130666.841	150538.2923	138333.0475	141977.6688	137167.4084	112599.2957	98522.19924	213119.4784	234489.9676	269471.8408	227996.7409	178540.0285	194553.2733	166555.0762	159557.1138	223228.7719	202419.9086	213768.2106	222755.1806	156776.3077	199366.129	212824.8324	176302.7636
3.29_264.0561n	61935.82447	43685.98857	49173.66199	0	0	0	0	0	553068.7403	458540.5435	515445.123	491710.8504	0	67.4606788	0	0	140081.4374	108713.4341	120003.9533	175572.769	0	0	0	0	52590.7017	53713.3015	57521.92283	52428.26302	38084.23056	50353.94104	57626.23684	49887.77716
0.58_604.6228n	1585.443021	2277.138023	1321.00693	1498.77354	0	1489.626247	0	691.9382403	3058.483437	2898.852174	1649.604928	0	1370.182367	724.2963003	3014.612236	370.6949034	2903.975139	7396.376798	6426.569806	5731.094009	971.0330559	6429.523746	1835.540243	844.5241728	5094.435452	1233.666857	3909.551199	7132.074916	3112.716948	5905.382023	2492.884205	3185.099138
9.95_1176.6725n	852.335971	1515.699382	190.7393883	1849.764497	1960.531411	676.7460317	2569.432461	1106.577232	1649.07675	1109.025459	1257.161767	2443.208911	1756.052087	929.7162508	1803.882782	999.5259733	1433.278028	255.5440865	436.8103093	484.4306635	1054.913281	497.5822951	520.3896135	1189.266002	3537.709547	4915.244732	5292.749378	3079.81376	4659.115007	3699.342305	5530.856911	4996.22003
15.29_302.2454n	16818.04171	17573.39943	15583.16575	11762.24777	16998.49755	18216.03919	12569.69256	12042.34155	20002.40049	18492.26721	16621.56996	21949.09967	18478.75134	14861.04813	11416.73164	42252.89421	28519.16242	23324.90201	16474.3133	26817.46761	39279.55719	17619.94148	14318.52427	20003.40277	51202.22237	59154.0683	52004.24072	56694.33981	44657.31828	52135.02353	49283.9595	50623.21188
0.58_243.8604n	64927.5315	99588.36089	88509.57738	71634.76697	39162.90472	66593.70306	86672.90596	63578.0391	107220.4633	69221.89169	81696.56472	85330.57444	93238.09106	82229.66976	80436.11042	72878.95887	141069.849	108290.0248	147792.796	116080.5601	95784.50205	108890.2118	96035.013	106552.4026	105127.4251	104300.913	99484.77765	102552.8665	91373.47427	111979.2996	61036.61213	99389.98966
0.70_115.0634n	793402.9664	701235.5756	643930.1258	867267.8026	890792.0572	732212.4525	725333.4345	771149.6956	912714.6717	905963.7801	912457.1176	903386.8226	1172116.046	1314878.462	1255427.113	1243739.915	109753.9087	78254.3049	79397.15234	95354.96758	255635.0506	278986.3034	271646.4436	286046.502	254069.0445	252263.4644	244992.2048	237538.4034	247107.6624	246205.1829	282850.899	258688.0648
15.13_298.2506n	166778.7409	166728.9744	166731.1715	173029.4182	173621.2809	165720.2035	185297.4342	173769.7436	189627.3059	177262.9929	163971.7462	168209.1287	150891.144	157537.371	152793.8541	164751.4896	185047.5231	187948.4117	172086.517	187186.0901	196345.6828	201996.5336	188954.5651	177783.6529	185034.0639	201714.3449	182747.3383	180307.3699	181631.0589	189917.3442	189376.2067	185654.2058
0.58_631.6637n	4804.129954	12774.57696	15033.30872	5238.654285	3236.159535	8109.82311	10583.59501	4337.181414	15451.75006	5212.287196	8768.28441	10225.89648	10318.85017	7358.71229	7497.521348	10028.40905	35692.21576	19261.61973	30284.0337	26924.14951	17113.66505	22058.1811	22301.77586	18693.14295	17675.19803	16158.69678	16565.49829	13834.20431	22350.81148	17527.53299	6137.226357	15454.35693
11.34_1298.5937n	363.4546934	171.1267727	188.1600688	536.0340866	5788.035327	1204.470254	21773.45555	28751.45242	977.5932128	1507.231579	250.3305706	1004.742897	638.8656805	750.4784088	508.1942633	2743.18764	548.9769656	226.3566002	0	0	279.2893608	244.9409748	517.9194707	73.86008552	0	799.1797792	371.6503785	153.0179992	474.7530408	377.3616862	339.6011174	706.6744351
0.58_608.6386n	4089.343729	3589.226104	8732.836245	5065.860387	3986.180404	2608.802551	2902.968137	4482.516994	7264.130233	4868.188998	5086.28312	4495.89202	1584.217642	3588.14246	5688.723088	3574.136621	13928.1653	14195.95165	14801.09667	10762.01213	5607.864314	8896.556852	8653.360704	6438.895396	10834.08202	8496.413364	6602.095779	7930.816651	10927.42935	8183.444663	3934.692291	8263.252018
11.96_301.1525n	18812.37588	19913.72798	19820.20266	26760.82355	25086.27607	16736.69745	22084.60704	21878.99569	17293.69656	16276.35887	13207.16592	12891.04457	20087.56753	21494.46661	14438.91531	15677.76236	23413.0943	35798.80577	19639.60164	30462.30506	29023.25107	26533.98351	23862.79038	28330.22717	31950.77855	26974.22176	26637.75573	27179.98749	28164.45094	28486.96837	27078.68838	30949.22691
0.53_135.9749n	306775.6735	329635.705	321547.5161	283249.6265	273139.4878	319314.2466	320816.5155	293554.4929	345582.5504	364891.828	313780.1768	334561.7354	301114.7922	292743.017	284545.0007	250502.6414	483604.0079	518794.4487	448339.2241	485787.8729	409253.1255	433093.6972	394964.2345	439712.8964	424137.9747	416271.6974	388437.2162	397184.1571	393727.5391	409894.3382	385497.7487	383296.2365
9.24_956.5413n	0	138.9418394	0	262.1856502	286.0229121	1.262518339	561.2312918	275.8454547	290.2789524	116.271411	117.473144	0	162.2701859	113.5063927	87.03630579	98.35996319	0	103.0834401	16.35185266	0	0	0	16.93152851	0	494.6500931	359.4575479	374.6594089	222.529986	683.9431647	317.0990889	889.3470331	526.6728533
0.58_185.9019n	82246.05904	106831.5405	101413.7199	91276.348	52195.18677	91263.173	99645.24361	89660.87278	107728.3914	71355.11544	100972.1072	104360.0166	106081.5806	102038.4794	84703.68953	83068.35161	156867.8671	122047.9593	166658.357	157296.0751	121308.4016	128454.0142	118951.3052	128635.8262	127350.7707	130315.738	125734.0903	123636.9576	115028.2493	124873.5829	98220.48107	130656.0998
0.53_203.9622n	912820.1719	1013918.342	959081.3024	862204.9078	786095.8494	978647.4463	954130.0029	862304.7768	1034917.618	1142263.723	934551.8039	1043700.587	883154.305	858368.6148	825166.0526	703449.6696	1562978.495	1771321.43	1480877.583	1596507.614	1295402.94	1374399.073	1175156.538	1402216.191	1289856.393	1316498.206	1256513.381	1253927.308	1243547.751	1335154.268	1168378.326	1201054.658
12.55_288.1546n	17116.02857	17742.01124	18398.38039	17787.23451	17977.412	18312.00773	12846.65622	13449.95627	11461.78997	14161.98262	14378.63338	14845.39655	14914.13146	16890.26155	12949.40598	15497.93415	9580.240852	11251.30875	10452.20535	8665.855068	10088.94193	10199.08899	10967.50699	10281.80475	15435.81361	15066.30493	15263.85169	14751.49923	17434.92567	14114.94979	14728.51624	13946.63672
9.31_806.4514n	1511.667719	243.0015813	962.5156866	0	91.59958661	214.846869	0.48231491	0	0	364.9469748	388.2573524	488.8016409	367.6572805	608.0724167	1380.083634	4.818669081	0.382333712	1003.289163	149.6409813	0	1079.56792	0	502.0756104	971.189043	1753.686727	1583.055718	1407.695834	1844.887532	2411.236364	1862.879942	2463.998445	1958.85959
11.98_344.0796n	0	0	0	128.3014839	0	0	0	0	0	0	0	0	0	0	0	0	0	152.9104931	0	105.6584416	0	0	501.4162869	525.9770824	40306.52116	36895.97407	37081.37938	37834.26973	31727.12103	38117.54572	36798.47386	39488.32448
0.51_249.9551n	78935.50924	68697.26478	51309.63998	90829.16561	64387.04428	92865.8912	97402.80577	80741.60434	79051.04425	42682.21537	75973.7357	77751.00104	89836.17332	99993.91275	75714.70109	66100.95952	23886.70028	14036.91321	52325.35484	18186.83409	56419.96158	52339.38326	43641.85209	54301.47562	35027.86751	37800.25101	37044.48764	39983.43583	25214.6263	40266.33186	31103.44535	37115.18186
0.58_603.6827n	22900.0805	42242.32949	39880.14496	21300.65437	13885.63189	23572.44532	28805.44208	21551.28936	43480.26487	25803.24205	31771.33567	32001.35502	36187.79932	27118.1762	28166.99515	29417.80308	73354.6115	50836.81867	79031.87903	63165.04097	36598.62436	49545.75611	44690.95388	44943.99223	45785.4702	44074.42567	41332.96469	43007.08549	44458.40054	48868.33532	22814.55909	42077.98641
9.11_740.4423n	2133.553905	2802.153701	2055.455048	1834.514745	940.5345821	3728.339055	2300.629337	2030.52935	1550.972905	2053.114217	4116.861888	3209.165959	2273.637443	2960.197201	4186.031592	1938.66568	2262.090084	2576.982189	3461.507976	2479.099981	1922.721345	2584.029468	4322.545916	2463.573382	3795.933999	3019.935147	4451.639071	3552.704364	3735.645465	3207.417087	3627.625446	3108.2514
18.85_1526.5963n	0	523.0276662	117.6131742	0	0	393.2481305	0	0	0	0	0	0	0	0	0	0	0	0	465.2635118	0	616.2026304	0	0	0	0	0	0	0	0	339.2475275	0	0
0.51_549.8652n	2096.623339	7537.407623	8297.532202	5118.521102	7145.235382	5779.601015	8715.002772	4936.056536	9926.409958	9336.974673	3872.782643	7238.0237	6658.715562	6659.700739	6167.42619	5608.00919	15150.06314	12658.67876	24965.11381	13191.98993	12745.76926	12923.67043	10158.97957	9664.022466	7479.678573	6783.975842	8349.480891	7401.931519	7404.283012	8614.378649	6796.353737	6837.137028
0.51_1133.7800n	34207.84236	40099.64285	38116.12752	36658.88285	30541.26542	43246.9052	46182.2199	34611.70374	39887.70789	43973.66643	33813.40676	40112.63878	41982.76029	39407.72057	41622.46184	32879.30009	32730.00579	38544.11678	25243.77267	31726.64364	37191.34353	39859.63726	38682.77476	39710.10675	33065.67879	27758.37085	31935.13221	29484.90267	35947.92931	33478.41663	27016.75266	32420.06598
13.59_299.2820n	69084.46664	51792.01945	42757.44936	28825.66962	10094.20162	38236.18705	10825.90957	10490.98083	2933.013749	6101.993128	8399.395141	10072.12775	4983.121711	2273.725382	1458.689216	17536.44567	916.3948772	589.4723764	411.8774421	2409.018297	3688.429559	1235.08949	170.3110388	953.5468358	17741.42449	19102.64833	18062.40753	19901.24095	17971.21982	18829.25666	18162.98558	18872.08921
13.56_430.1996n	36413.91821	52729.19508	51185.64975	145520.9954	82096.60268	55114.1243	73590.52647	75384.74706	57667.15278	58299.1568	35499.75634	67480.40312	65325.2622	66664.57644	34251.58776	100907.3953	76340.42788	55248.07218	57348.76979	88082.2901	133167.8361	47492.07252	70616.07413	74044.93844	76146.93019	80844.43983	83484.81934	94039.37345	91894.15236	101653.8045	88209.29163	99794.11004
9.96_898.5354n	2682.538983	4669.17049	3185.547374	2912.333149	1548.886973	3840.018101	1267.135926	1539.879115	1261.550215	4556.735263	3177.463503	2954.462188	2383.947844	4015.463563	5184.360494	3427.564394	6516.082314	6316.54289	6771.462718	5967.007309	4641.950493	5493.090922	7398.504786	3783.556393	5114.084094	7006.179971	6290.663507	4912.420999	7362.284943	4907.318908	5992.33977	5761.612454
0.58_525.7164n	21921.6101	37681.15379	40332.47529	24379.57578	16730.80482	24663.54495	30467.64766	20820.02156	37898.18619	27133.43163	30750.73959	39484.08189	31683.09449	28621.36664	27015.05077	24469.24125	65933.89848	46446.5594	69062.97757	55306.31732	44279.65008	50331.94736	48978.09027	41676.45606	43197.15473	42621.17142	39141.60366	38281.90924	48440.60053	43479.58451	21873.34525	40778.58109
0.72_136.0737n	360.3366899	478.4366553	301.5323608	293.0904262	15.5070689	143.8417246	316.3485996	254.3809341	582.6686123	294.3692856	454.4402002	867.7135635	284.2512054	230.6082834	259.4954109	309.1252872	17077.68794	47517.54892	101473.1416	64469.52366	43246.51315	62020.04959	42520.35556	82713.47531	11165.39748	16589.72426	17923.72569	16915.00331	16069.65898	21444.46764	28152.93464	25521.38994
5.41_576.4013n	156345.7652	95074.60444	61761.94564	138809.5922	84112.5291	53635.04311	16447.2145	15925.72383	91908.36533	71114.5017	28964.70928	64416.76174	126629.6407	195519.9961	34144.2468	63858.27636	262365.1583	104696.1786	110597.1709	103520.6693	280337.8045	169159.6516	144644.3278	109100.826	124923.8547	137166.5896	108161.5714	101143.158	138376.0722	98357.86523	79833.35075	85375.18993
0.58_409.7987n	34115.7685	59999.3346	61659.53924	50690.00105	29828.33779	55928.61252	56309.73687	38170.17407	62797.14238	36516.36745	64285.01118	68614.16915	58113.28026	60658.33653	49766.8956	45113.85121	119938.4753	65994.23038	103737.1254	95137.43367	81805.39451	83179.02526	77619.86498	84139.01063	75606.57993	81910.66158	75052.27737	69347.09793	75063.88913	80547.53714	36902.58017	75759.89327
1.37_189.0637n	11210.56943	14191.19327	13894.6077	42445.56224	29042.34658	32733.48618	54101.54766	52029.31492	9645.214453	6505.616457	6495.091611	6661.768701	28173.27919	29624.71233	17787.07041	21344.89366	160.5591441	285.1812139	346.719849	433.7814901	243.9858804	910.8913285	437.6692843	298.812068	3777.801414	3487.826748	3496.79816	3493.691614	3283.437033	3264.193525	3849.699819	3462.698083
3.08_148.0524n	4229869.725	3940353.93	3482920.481	3828803.889	3570226.93	3463095.313	3460456.724	3538255.842	4759433.353	3758030.514	3619625.848	3494812.348	6680304.998	7059408.306	5942884.419	5552385.989	508970.6046	322431.387	345769.7118	382793.8359	1065725.453	1280896.989	1006121.703	1116021.1	1671461.755	1636031.605	1569293.262	1600265.595	1469056.387	1626374.771	1604743.65	1582387.176
0.58_367.8091n	19729.08342	41937.51589	34984.43146	35538.25976	22111.66085	34540.48489	37387.48786	26084.08669	41034.20676	21942.40563	40232.28351	43060.00264	38780.6085	42332.08952	34644.58244	30536.98846	67826.15008	33799.10077	58137.35168	50796.81435	48259.99769	46326.69751	42718.11133	48247.43877	42804.7101	45244.63898	40663.14292	39409.81705	44957.11765	46746.29916	20473.7539	46655.63586
1.37_118.0267n	12300.3057	8438.316163	7920.072013	19286.12737	24132.43832	20056.71667	18681.77978	17543.52167	8559.837489	4698.211916	6489.050191	6902.218731	13829.92704	11667.03908	7503.397673	6955.844781	3817.130803	1818.425527	1750.306888	1856.894604	5233.626505	5107.094439	3442.354758	4104.572517	7040.877922	6297.064766	5396.518891	5588.684149	4442.823406	5459.486214	5456.459593	5658.529573
6.52_676.4176n	188395.1789	133846.3124	122436.9959	102316.0352	137378.648	108970.7247	55720.8688	42233.84799	148503.9866	152165.6596	133197.2348	125594.0273	162605.7544	187783.6198	117332.0265	90109.14776	344305.1153	222278.8088	203452.5022	195842.8136	424046.4347	248519.3348	235264.9012	203965.4344	234350.7392	247205.5276	236956.3269	201260.3812	175921.4202	174699.6985	164297.9886	149333.8252
9.12_486.1859n	32970.00139	42190.94608	19742.45504	25948.51158	12189.73131	30294.2952	12074.71281	10656.70316	21571.42358	31242.90252	32068.39538	34280.33859	27617.20715	49831.85617	28152.48587	18050.26919	51601.02655	40194.80736	46372.60271	52612.17778	35730.02726	45644.45198	31425.35589	26714.20475	37574.31662	41207.44744	42222.89219	40836.76459	39805.95571	42986.25677	46234.54622	42894.66908
16.48_304.2378n	37386.56544	27080.6567	51161.84392	118079.4435	120558.7586	42936.90036	150709.6486	169527.2183	22703.87044	20756.80097	17903.36052	18977.26595	19426.30815	14270.68318	16810.07433	42792.08516	13722.40246	12191.94895	12565.89961	13082.47221	23114.25706	26919.6252	31284.7832	27867.90019	22487.07511	23869.34654	20567.15129	23129.3456	28832.17217	25338.8466	26887.39554	29601.2841
1.45_164.0476n	2031458.223	1841715.316	1573025.859	1757368.934	1786318.231	1871751.331	1751591.451	1607363.387	2074015.364	1584941.682	1534975.635	1390885.287	3280756.507	3451905.317	2688446.429	2208967.04	258629.2825	157903.9236	143532.3489	166050.0152	607612.1106	666744.7642	477867.8549	497539.3168	792506.9445	734476.4785	695417.7734	668125.9708	566670.4868	594708.2645	609898.1409	562717.9579
8.09_732.4768n	1477.043983	2767.650516	1179.025962	1944.545448	3947.962726	2879.363102	3484.543575	1052.267574	166.029685	588.8170695	226.7164044	364.7020374	442.5205842	620.8595106	1563.451142	211.5053111	1009.447642	304.9777918	0	713.9069277	346.6238259	93.20012178	528.2397495	172.2531774	1065.087726	928.5627082	837.6709024	447.7393166	931.1929648	14.9033757	477.5305904	1750.392765
4.08_97.0576n	19014.13862	15368.11249	18074.86091	12546.00096	17333.76847	14933.91197	17437.21733	16383.32309	15291.39337	13810.83002	12286.6385	15289.7634	15027.69691	16508.26807	16914.53564	12596.11687	24958.07076	24850.2746	21682.46063	20145.32171	20123.49078	16528.39503	29894.27925	27669.38495	17986.32512	20934.04197	17573.20067	19568.70921	23662.88662	21506.41199	22564.44749	21439.66502
0.58_583.6752n	19688.98792	36844.63892	41634.60736	22267.39871	15319.88556	20650.61192	23908.88759	16606.6947	39840.64814	24214.42691	26784.75741	35705.43497	27591.15738	26040.81033	25981.43985	26258.46045	63279.37167	52188.81731	68887.37015	56301.65452	44055.61648	47267.92189	43347.83449	36475.48746	38033.41555	41925.45585	34719.52402	36683.30382	43941.30685	42027.04848	19676.30422	36201.63918
16.51_358.3085n	434144.2755	399240.1185	532770.4086	343340.6067	560150.7014	444355.087	373643.1657	279943.2393	514511.7428	488451.2166	550518.9626	665061.3805	505874.61	352051.3929	282466.1616	1139724.829	563989.7021	328077.1066	290573.7536	439753.8814	842522.4886	359871.4504	289162.2946	339602.215	1401338.582	1697854.232	1460922.958	1609762.039	1477373.127	1378711.892	1419118.833	1374534.015
0.58_301.8187n	63128.86816	87263.32759	88058.3425	53476.26627	35431.02144	49659.86947	66064.1471	50535.06726	94246.05277	64180.59782	66688.99567	73334.66332	72443.30846	68280.9838	68430.99255	60344.57733	131503.5819	126477.5722	150262.6997	126419.8557	89081.31315	115000.9307	93056.05458	89975.80845	97293.39241	103758.8467	86190.75791	88979.64231	97982.35821	100444.975	61232.16081	90532.27591
12.39_330.2409n	293363.0777	294302.2866	311611.8283	296595.5435	318456.7603	296451.0462	339917.9493	351953.3879	364016.9509	347337.9262	339233.978	317424.3698	323835.6146	303279.666	340838.1522	288647.3249	316398.3567	285807.0669	290478.8302	301430.3022	311954.9441	317004.1529	312316.6294	324964.7683	306791.584	312772.3406	298334.214	294822.6001	298102.6699	297838.3849	275756.8892	295816.085
1.37_180.0190n	15163.75029	16269.93454	21024.21776	9664.275276	7488.829121	12188.34555	11076.91409	11699.52744	22124.57148	15652.05015	12698.36762	21130.89523	20853.14385	12745.59929	10500.91632	9776.928948	40043.83262	34459.49673	46054.1451	50025.73825	39855.54914	48867.02367	37083.91644	31021.25994	29847.23328	29562.87271	26715.96875	28027.67623	27295.73858	26633.43694	29642.80305	30162.01088
11.90_446.1942n	34000.03591	34439.19267	25704.72089	32420.35165	44895.89845	26956.38003	32131.57977	30477.87419	42183.00556	39371.93176	25433.06827	25388.16188	36851.11514	38477.0463	32266.50593	32142.06237	48433.1892	32975.57008	30879.49971	32198.6243	47962.51663	35197.88977	39894.04563	30054.28164	38377.05145	33220.88261	31123.68837	38256.78373	35659.31074	30869.29575	26654.79815	29339.98839
9.44_766.4555n	7211.919667	6541.84898	5726.549415	4162.00754	1913.042732	6119.655659	2111.4834	2396.51545	3262.426911	7180.144069	4889.114627	5737.858893	4434.38967	5598.647156	7073.602022	7172.202692	7295.691342	8383.764008	8456.153636	8750.277078	7470.744277	6462.657584	10938.21643	8185.593103	9576.752257	11300.8153	9712.675493	9939.216063	11633.37307	10512.13141	10783.61978	9357.029037
12.52_544.2524n	0	0	0	0	0	0	0	0	0	0	0	0	0	0	0	0	0	0	0	0	0	0	0	0	199.934576	200.6902828	432.3940007	0	0	0	0	0
9.79_854.5083n	2870.645734	4577.080959	2355.792109	2461.014676	2448.681994	3050.540334	1858.096569	715.8168603	1748.423485	3113.961069	2655.494189	4031.212839	1649.53048	2444.798446	2110.56181	2533.227617	3959.075327	5031.03967	6520.762715	5913.530291	4383.303375	1846.703428	6469.986883	3921.904026	6331.896952	5623.990147	5699.887461	5663.087802	8114.911606	5758.968311	5169.193528	5874.273599
0.56_623.6818n	0	5490.900715	11625.63417	3684.568082	442.6590372	5439.055533	4993.119768	1119.272398	8142.757503	1000.430087	4942.870625	10217.3538	4873.583926	3222.745892	2739.348175	4887.415555	28011.17727	7345.437475	19182.52767	21077.79789	10996.25119	17710.46001	17360.2271	16633.91021	13381.87786	13979.91695	9739.263749	12712.96263	17297.56095	15447.50461	1023.366194	13816.94874
14.26_270.2192n	249672.6866	262228.1977	274255.9256	253539.7835	263219.328	259969.0787	261072.1964	259344.8397	286235.4697	281078.7067	253145.9685	251115.3586	245457.7493	262617.3222	273258.1859	237026.9877	298315.695	295525.1738	288711.2438	293173.3168	272871.6817	294456.9184	314472.8302	292211.4334	274522.5551	278580.0723	264638.0399	257106.3052	280632.3076	261098.9091	265043.2011	260777.1318
14.26_344.1776n	22601.12914	13579.71133	8425.93565	61121.23907	50862.67718	17648.5658	22327.98751	24388.97316	7607.59979	5227.089122	4695.828062	18763.39845	104179.5267	57860.47707	4492.150115	28744.58209	16840.4843	9453.147684	5247.801953	11285.57228	226430.0583	16972.27968	9969.470014	20216.57924	32860.98536	33796.89124	32928.20937	29525.83023	28900.63087	31629.15961	30797.42597	30746.34432
6.23_326.1940n	19415.84599	19948.33654	21653.29127	17512.43817	14943.4693	19294.83454	14858.97383	14817.48045	14533.85557	18891.10182	16272.66744	18299.29847	12489.89559	11529.14976	18748.75853	20144.15121	30026.42792	26289.13722	26950.81382	27800.2636	19420.68938	22235.60105	26560.5907	23824.99233	22039.89123	31153.29401	22801.9258	25761.01647	30571.78603	22126.30756	23493.62736	27304.13485
9.62_810.4818n	5270.470768	5946.220533	5045.886557	4158.148983	1828.953235	5842.963352	1017.347918	1797.8959	1570.623849	5549.855958	4733.818958	3900.222864	3804.700715	4642.77211	4148.494657	3179.140506	6905.478933	5758.704909	8299.204112	6896.787929	5999.881813	6071.871963	8581.275449	5117.850712	7116.448237	8136.681953	9508.523745	8037.910341	9513.503494	8909.538826	7618.151512	8423.339864
0.77_297.8757n	0	0	0	0	0	0	0	0	0	0	0	0	0	0	0	0	64.34959723	0	0	48.89683203	0	0	0	135.2538148	0	0	0	0	0	0	0	0
17.02_1150.8177n	53010.1638	61791.40252	79628.22064	61352.26532	60271.9739	62348.95514	57830.60437	46856.79797	60977.98975	68047.15769	49416.61497	54004.70812	49424.10138	56303.82692	74790.5018	64265.32025	57638.43518	58684.79533	61911.97159	61549.4244	55052.58477	57914.71632	72401.81568	54687.97013	53838.86181	61709.26123	57581.33491	62074.732	70584.40803	56646.7248	57603.79834	65586.35903
17.02_1106.7914n	62364.95415	63441.15097	72415.55991	59634.62461	66626.75484	59714.28061	61022.64824	55568.79094	50573.87986	71453.19433	56534.55252	50512.47093	46345.44247	57576.01999	77140.33265	68871.02796	62668.16426	64280.65381	66104.63942	56788.9263	66848.38804	59861.71732	72558.75284	67394.65623	66077.96268	64107.54461	60284.26977	61375.79131	73252.04249	64621.78857	60808.25714	68082.64936
0.56_601.6452n	16285.70601	23800.43559	29009.64862	15737.64118	15778.41697	18133.65674	17819.45513	13568.50886	25908.11386	19218.95672	22625.54109	23479.91385	20211.97676	23480.89043	21364.34616	18718.87715	37453.37486	35939.14431	42581.8551	36053.84355	25794.41866	35596.28793	28441.103	23716.31155	26307.5477	24916.04369	23864.81296	24174.84541	31271.89332	29898.18537	14866.39055	24516.49091
0.77_141.9409n	234.6215518	5281.160667	4824.376166	5590.198924	1537.534614	5236.520974	6336.289305	6341.892636	5260.31364	6614.625554	6577.069461	7874.174369	6407.111897	4625.939106	5181.830159	9476.694102	12617.6175	12468.31504	16943.23109	15329.09013	8305.668483	8927.763309	8544.341573	10893.43705	4760.165302	4728.929412	5883.183504	6234.942315	5085.860236	6694.518288	7340.202722	6455.816602
16.99_1392.9298n	16703.71214	15102.86772	32421.59476	25390.15957	27781.36722	22705.84769	14448.21575	22081.64599	23409.54357	16654.91799	28651.61838	23964.97969	15820.96316	25377.87044	20753.3193	17475.45088	26798.36098	21873.52837	24877.07961	32329.91614	17301.06623	16350.13477	36294.24389	24116.00858	31995.64079	27726.67186	24073.38978	22795.79905	31632.59649	22432.30883	22606.08456	23145.84351
16.99_1348.9042n	14906.15594	23132.79834	33099.63996	25119.00929	19304.7844	21269.10728	23323.52385	21304.70549	21225.90315	19190.43338	23208.95186	18336.95617	17659.54334	28160.33453	23524.89946	14720.76586	20075.82252	24361.14257	21766.77189	30549.32081	21196.38693	32075.45856	31838.58676	24123.91441	22659.11118	22705.06989	21981.73746	19634.96272	31019.92429	20108.25007	24286.41106	30025.45366
0.53_858.8221n	23277.83327	37747.50662	43850.82659	24073.98036	20531.24802	18979.52832	29121.35147	21135.76828	38186.40754	49092.24006	28208.74329	37062.5563	26438.79798	17262.12548	21813.59252	27060.826	96787.69739	125353.0016	76817.87352	89652.02169	51154.01881	70304.8296	46914.35843	57068.82734	61082.30323	60091.84211	63483.79825	65030.77191	75848.17801	74567.96985	52823.04859	51681.64011
16.99_1282.8955n	26624.34188	41114.28072	53864.07901	35705.33687	36664.09816	33461.53041	23559.87877	30629.42292	32431.83347	38793.19185	28377.88077	31617.99396	41154.05428	39597.17133	38451.09774	34131.09952	31670.99011	35899.29674	40304.3506	42250.063	34705.29386	36352.89609	59954.50569	35651.02208	33964.76515	32795.26768	37244.6483	41066.23721	45082.53741	36481.60364	37666.81499	44834.96944
0.56_565.8268n	39533.32566	1439.601349	729.9827077	14234.58889	0	7987.51418	6819.704957	33890.22437	773.7430363	0	14301.58202	3573.752107	2768.688031	6454.186325	0	1071.614722	7001.83889	0	0	3243.752736	9634.310386	0	3084.462605	6700.146327	7831.874681	3799.532003	10179.39505	17952.13212	1009.656868	4220.161461	55880.9017	6601.30261
16.99_1238.8709n	39372.4158	47807.69638	53269.36853	41477.15909	44032.98544	48967.34737	46713.52101	35578.10257	47142.06334	46244.06026	43143.26248	44029.9396	40253.17468	44446.54894	51784.70407	48194.9435	50000.05135	50662.94014	41938.99312	43789.63614	43948.41949	45615.47214	63313.35433	47339.46387	50844.45579	49909.34028	33925.10493	35964.79214	66094.87691	47335.88108	37677.798	49811.32864
17.04_1018.7392n	47778.2299	55098.11507	66319.64126	54483.3802	55403.94559	59291.1695	50011.7387	49331.07241	49481.00053	65781.75239	47641.35103	48996.82106	39636.33207	58788.98328	67248.69326	61698.04505	57617.21497	50395.24027	65150.85053	51005.03803	48246.3722	56637.38776	64494.9476	60423.435	55773.9079	53122.76918	52990.87118	50764.49392	70974.46405	52872.12868	57912.97508	56151.41494
0.77_510.0885n	9195.774148	6658.789169	3735.474254	1973.310837	3428.085421	2280.329066	1916.837821	1782.10964	1840.124631	1693.510861	2027.464041	1482.03268	1051.215981	846.5933868	955.4238548	530.6085934	0	0	0	0	871.0527163	1024.739044	475.6738367	467.3590228	1561.893816	1491.262961	1132.236098	1055.657586	1365.922308	1108.263212	1143.040824	1064.126252
0.56_429.8562n	40222.54197	12460.58209	10953.89232	33287.0591	6371.902089	32004.81833	23360.88664	49815.13851	10934.52082	3180.346819	35821.88983	22362.06328	14160.34158	22147.7318	9796.777608	9774.054379	37622.64204	5104.802492	15703.39009	22226.58302	32272.00603	15674.45921	22328.0144	32824.5805	30715.76699	21614.91575	32235.18941	42861.33767	17624.37322	21199.40768	55387.03896	27688.51664
0.56_419.8274n	40517.26804	45740.57248	39329.57629	57263.88541	20636.6615	65363.41392	56308.62695	59233.88639	42448.7722	17800.80555	67778.19093	63122.03575	43472.56022	54559.91815	33119.42699	31684.97051	106155.6247	28316.98815	62491.46537	71124.43942	77541.12132	49477.45599	65499.3485	82874.69076	70788.71207	58960.61158	76112.17693	77672.64202	54692.74147	63398.06798	52913.95121	73910.96635
0.85_235.1056n	1493.087222	935.8441165	0	712.4224104	2472.517008	1964.592083	950.9001276	738.7865651	142352.6205	104318.3675	65632.61435	58551.12079	5364.77549	4267.904505	2063.653033	2293.037426	4226.491425	2529.476933	3129.981706	3891.190833	192.5798866	166.4031809	45.47197534	172.7931488	3724.427194	3703.782793	3507.488121	2966.237881	2941.498693	3470.493939	4168.209918	3983.833114
0.87_117.0791n	846340.9441	801584.4849	827196.969	772446.1477	831656.1996	763209.1448	769522.42	745963.9538	909176.8653	831264.1819	755120.4294	735258.3455	1214380.409	1208914.211	1183288.148	1053734.027	405153.1831	366158.2175	375748.1624	346177.1118	399654.2529	422588.9146	448371.8678	385325.5712	497329.672	488659.0492	457990.3771	461455.786	490942.9945	455141.903	458095.5001	456193.5621
14.02_285.3029n	53840.09993	36847.76868	31701.11418	30677.64946	10026.01507	47439.63064	9835.466947	9799.139652	212.3968517	523.6157077	393.302622	761.2897262	314.7391174	222.1549418	298.7573938	878.4929628	580.3627579	376.5089416	196.322989	750.5855146	918.4021208	561.1744448	326.700607	1263.670724	10257.5618	9358.875674	9358.075372	8977.379256	8178.211423	9537.836249	9988.334073	9000.64111
0.56_193.9336n	265998.6967	180912.226	151903.7337	247476.5758	101782.0666	248166.8451	218106.3499	277098.9727	172484.0369	84698.08941	268712.3966	214101.4517	184781.5888	235504.9646	142488.379	128981.2707	311590.5392	122556.7181	211863.7129	239420.7227	259978.2938	193219.4101	205600.8336	265553.0303	263620.0886	224604.3937	253773.2852	288976.8904	175108.6808	230228.1901	292582.2726	249487.5551
0.56_497.8393n	44107.08326	3887.189605	2811.819325	22486.13212	2031.76844	15899.28276	11169.45767	42176.42594	3971.318979	833.4789435	26416.87176	9445.718915	5571.331931	11328.56124	3056.832516	4001.88273	17402.24976	1043.440907	4785.164285	7956.795585	14567.40802	5126.726673	9217.740965	16346.78641	18298.79964	9270.278551	17582.0309	28623.70804	5467.982477	9418.749809	59254.13856	13574.30611
0.56_564.7244n	499.0677206	5393.976091	5417.133692	8275.28608	817.3933626	6013.894723	8506.771531	3760.92468	4477.419724	0	9315.957151	8866.243936	4634.288494	9220.615133	2324.224403	3715.056488	22951.23858	1471.640725	17087.29433	17322.5926	12801.36865	9052.132879	16012.57041	19121.73286	12771.89076	11567.87423	9132.185803	8089.504113	11944.54347	9886.19253	0	13522.73788
9.65_1088.6199n	216.4284143	610.3061788	360.9463559	354.1482115	557.8140852	513.9574266	650.8218574	476.3701683	624.745525	118.063942	1076.134084	207.4075708	188.4569466	142.5715228	355.2422973	274.2737435	607.4310517	0	350.2128535	241.3131041	173.2686408	153.5998638	443.4577141	579.6674624	849.4161764	2431.739489	1927.090498	2157.01387	1777.456516	1082.942799	1298.260465	1408.868391
0.56_587.7494n	2029.517449	5214.911701	1771.226496	10195.10607	294.7949112	7763.63655	8591.572806	6804.009219	2596.723193	497.1407821	11417.57175	5051.110694	4375.595398	5768.02579	383.6661131	1960.671338	18534.31743	0	5068.013245	10498.04469	10314.24942	4759.784711	8721.140778	11638.26727	11040.9117	6307.804359	12144.85091	9959.798016	7684.354318	7667.77295	691.5464898	11782.17878
8.25_546.3247n	11611.61701	15671.20205	12066.77782	7724.540121	6526.092493	12660.28554	7991.554256	6607.325598	9806.863981	13193.06252	14892.95483	13413.36344	9404.76489	13673.40859	14444.9894	14305.40744	19455.22458	18744.76989	21136.96437	15478.15573	16768.8613	16044.60449	15010.7947	18679.04472	21382.77402	21351.27994	19782.91972	18524.36431	22687.95419	18721.43002	23169.56594	19295.66282
9.65_943.5391n	0	0	0	0	0	165.5043418	87.89876432	31.68750919	0	0	0	0	0	0	0	0	0	0	4.329452706	0	0	0	0	0	581.8122218	1578.622346	1397.409087	804.7192763	348.8041322	866.2214757	991.0908869	788.7443373
9.65_894.5039n	0	99.86985204	102.3634339	0	123.0345608	0	0	0	0	0	0	0	0	0	0	0	0	0	0	0	142.265626	0	0	0	186.2270325	457.8554511	206.4814176	465.9384848	744.982573	376.4397345	199.5695984	257.3441004
7.59_458.2736n	24855.83942	28241.6022	29687.25435	19238.54548	19985.55024	24989.41954	27337.77382	23106.13388	21089.38108	25291.06076	23916.08364	24437.67383	18670.08648	20051.29391	27080.00797	24510.43025	32735.9456	33756.80905	32866.39128	29504.69263	24829.03892	27322.45286	27383.23799	34416.60433	30203.82302	31509.17829	28849.88193	28853.4924	34164.20029	29265.07243	30905.04411	34455.69619
0.56_539.7596n	11762.50869	10534.20479	8628.574489	15122.51011	3305.338279	15215.32048	14142.25944	14665.86481	8237.796728	2926.889558	17407.61158	14714.68403	9525.690048	11346.72671	4856.104147	6588.733607	30259.07072	4114.899264	14631.25631	15257.88539	21333.99428	11711.96524	16430.44834	22142.11172	20791.35849	13077.58052	22167.50875	23271.96201	13099.64601	14399.56411	17326.39207	18750.90422
0.92_309.1058n	1819663.795	1477450.122	1041360.556	395797.0358	385093.5061	351098.8834	364384.1124	341494.9547	243616.4263	159801.0693	186930.1224	178385.8254	164519.329	164477.7364	117397.3192	99558.4959	68008.54222	62111.18769	61809.59997	62398.15053	82247.95524	83844.6496	65167.60451	76306.74886	137678.1859	135771.4171	126326.9119	128111.0031	99137.51043	123291.8443	123065.6175	121924.2439
16.99_1194.8429n	41670.56479	59661.36439	82506.19801	50810.8702	47661.71459	59079.7437	48643.56631	45775.25099	55335.68266	62526.01001	52387.95509	52258.52426	43797.16967	44743.63847	64745.81954	63968.61826	52554.25321	47919.85575	60006.15129	59866.63481	54069.4175	58031.89549	63948.92612	57715.06951	51765.5788	54818.91431	48792.08938	55885.01438	68174.92179	53133.21772	47930.49683	57347.55078
8.31_201.1363n	5597.07792	5964.855842	6728.271144	5818.2125	4163.633699	3994.487266	4062.019037	3060.364667	3006.313663	1458.830382	2614.950832	2314.425533	1757.829627	1804.938094	1817.267436	969.0518657	7674.239334	4574.458198	5535.8965	4843.236387	8572.679113	4201.575476	3676.266358	4584.146547	7290.498194	7623.82008	6871.909832	7576.80093	6304.290063	7463.322744	8881.733963	6964.574256
0.77_133.1104n	1161.551511	924.2536099	647.603013	1134.76455	411.848836	784.6420373	1041.880756	1243.870605	471.9065809	340.9102532	765.8822967	1017.452438	373.1905218	485.9173911	173.5017396	222.6489304	63489.78977	51695.43496	42250.76	43447.82748	31831.28879	31203.36848	40144.61662	30442.90819	20666.19775	20301.8601	16791.25338	16268.46909	15226.4147	16271.56571	15999.49787	15363.52291
0.53_1375.7140n	9280.432284	15072.98833	11215.47474	16049.01429	33371.65973	21901.83104	14442.83347	14402.5941	18661.53039	22382.74258	16603.53378	12498.71927	17305.89979	23485.99401	23441.83388	16344.79058	12228.14049	11407.01006	26938.35669	4174.356292	13205.60883	10588.00147	9778.371348	9574.681306	8801.328926	13351.97643	11651.0885	8506.872321	12802.10367	10630.34219	7513.649589	7373.581085
16.85_311.3190n	251510.728	245788.544	343046.5291	309230.3619	244539.8782	223664.0971	277528.5167	224103.3221	274445.2059	298554.4578	293077.2012	245398.0582	221519.4569	262280.0258	285022.1672	265954.1948	286812.0674	235296.6917	280658.714	331700.9669	278213.039	309400.0741	325993.872	255116.9206	304445.3199	310680.9694	248339.2368	280141.3417	315966.5402	265691.5969	291689.6782	329163.853
0.56_789.6353n	6268.392158	22698.84513	17199.30373	27882.05413	4328.320489	30721.30581	28377.54157	20914.24864	18279.54671	5382.981465	37383.04231	33363.90347	19377.16722	29759.74747	8630.39917	12575.90715	74195.07805	6689.441428	31270.19685	40116.16255	53435.03701	26858.57571	35352.86759	56827.89395	52944.40777	39181.75474	42564.32315	42299.50583	32387.08148	43431.22087	13199.05059	47097.45179
0.56_777.6683n	8650.29424	2969.005014	0	8652.211339	139.0493198	5820.982164	7207.466163	14165.30046	833.4403778	0	14339.49809	6541.610467	3743.591758	4971.124681	992.9325907	1675.422799	20037.86677	0	3280.80715	8595.163029	15152.88165	2273.876695	6025.278714	14906.27378	15666.33431	5894.484149	15486.19763	20938.00967	7080.470421	8788.884304	13212.7731	15779.66329
0.75_199.8994n	0	228.7434417	365.8699428	170.1471589	0	136.9491538	0	489.0164599	0	365.4097097	261.0636181	996.0864999	93.56775374	115.3463603	224.8602637	584.9532464	1309.173847	1051.652453	1585.252174	2212.793113	795.3241018	764.3752239	892.9401215	1414.052253	169.0124134	203.2319531	196.4678501	389.6498135	246.4785956	309.2459112	797.0869047	768.0550118
13.75_258.1831n	11010.64533	11742.50597	11811.36286	11491.26805	11172.7019	11309.03368	10721.29886	10374.88228	16831.52196	16740.63514	14676.20797	16255.2197	12437.55092	12343.23635	13133.7041	11752.58812	17472.82581	15125.67145	14366.10107	15171.0364	13424.1441	17561.9328	13214.61458	12811.02868	31943.18107	30164.70515	29175.69613	30234.5305	30299.75206	31624.10172	30884.32288	29736.65093
0.56_835.6163n	3784.939211	2090.407482	0	3284.475747	0	0	3722.671075	5763.24911	1067.835001	0	4920.511471	1547.99702	1659.631802	2354.912555	0	1605.281854	8659.416552	0	2392.099793	2003.344456	6879.401309	1169.697632	1913.312952	4812.141259	6104.428348	2439.712765	6200.50658	5100.697782	2490.727229	4805.62536	4802.743422	7982.083754
7.40_498.2662n	47.82340821	225.9462942	19.20410481	49.30126925	199.6362355	96.68393862	66.56511371	126.2983477	474.6795153	11.55387702	43.18800152	132.9082234	16.44546026	144.0833697	192.6993559	190.3855458	48.81548287	2.02939111	5.868522236	42.48184364	115.9982476	25.08777077	112.8255086	30.79472886	2.28471015	170.0844934	12.10181817	101.7632456	130.1663728	8.045134335	153.906792	75.08377113
16.82_354.1656n	7990.712386	8393.343236	6433.898907	8546.968374	6802.16849	6060.252472	7137.577338	7449.444946	7429.629587	7168.371115	7805.199155	7003.474551	5968.825034	6843.17469	7047.465722	9003.841015	7022.032502	7128.343854	6931.78834	8379.879642	6354.837216	7293.248343	8064.710698	7176.857683	7934.095067	8882.179327	7315.570671	7496.408826	7679.67598	9200.835719	6900.83407	7251.627126
0.72_657.5191n	13806.73985	19401.85264	12391.68062	10588.57898	1722.037767	13637.87262	25702.56669	16820.50483	16163.52933	14499.63647	18966.37514	13876.24674	25830.49979	36819.32469	27501.23208	15502.18623	10035.80673	7755.373852	12017.90363	10630.85545	11943.6328	13693.09702	10600.74197	13230.4376	14834.59133	9890.667449	13971.26558	14603.45652	8921.961759	14572.48791	16642.59577	9105.639796
7.78_178.0630n	11194.07018	12445.83551	7289.551045	11949.68027	6011.805134	10795.23819	7104.368589	8800.267745	20188.56823	16329.9778	20115.91921	18483.6919	12306.71246	11346.35286	8697.166131	10843.76573	7546.142459	16816.10589	6460.672722	29233.04152	27406.70068	38336.7428	13668.05844	11633.01508	13211.70373	16910.59448	11919.4109	13738.93412	14433.68576	15106.5085	17366.53586	14759.38052
4.48_101.0841n	30130.29999	28018.39824	31753.93348	40878.3838	40916.07336	32307.59578	40018.9277	37974.35997	148680.0635	123937.3149	94381.5718	76603.77058	34162.87045	22223.31359	31040.02321	37067.86354	14578.49091	23839.62753	10289.30168	96938.13099	86022.6569	112726.9379	47916.29605	49783.92663	54930.78659	53750.28751	50341.29845	53522.55511	56777.32914	53568.32007	48945.38211	53022.8825
7.78_542.2931n	1503.949555	2433.810241	564.4071143	970.1891452	627.9671256	401.6150854	512.4930776	1433.396285	429.8362671	61.62284999	236.88039	526.832085	516.6787136	616.2594025	131.6593724	556.6925682	378.3285585	104.7446797	425.0954411	24.59672885	369.2705224	54.80066295	286.1431319	55.3152943	1909.653161	2308.786914	2058.054615	1893.679156	3248.384169	1722.286303	2399.533948	2310.521702
9.36_885.4845n	5449.290112	16074.4696	8077.691172	21856.71953	19720.87214	11397.72913	41247.38095	46665.62391	3592.044124	2307.655429	1097.374859	992.3131676	19723.63784	35011.62363	14860.97803	19074.24108	589.4229194	1145.436693	601.2967297	1136.853759	112.7878225	353.4121935	0	613.1055383	2946.408009	5048.940244	3526.183328	4781.173774	3434.849837	2165.459749	3366.242917	2845.050755
18.69_1497.5757n	0	277.9689088	0	0	0	0	0	423.302996	0	0	0	0	0	477.6781134	0	0	0	0	0	0	0	0	828.4631011	0	0	0	0	629.0974068	0	0	0	0
9.81_1132.6454n	434.8288804	1222.092741	118.7110316	685.4620311	292.7330574	705.0972561	157.310063	1832.286003	351.0976542	192.1460588	700.7931334	327.9231883	1043.940965	1444.212757	551.9786243	656.8651064	699.1312591	0	241.2121726	175.5449222	867.4622958	208.6719738	678.4258104	892.2466294	1732.404958	1202.315801	1590.399883	1623.827556	2997.70195	1690.55855	2407.472452	1980.758414
0.56_767.6390n	8099.470687	8904.99926	4742.196027	10120.29769	713.4256425	10291.13664	8706.942515	9003.719665	6516.68923	1146.513421	9928.766556	12195.39007	8197.909094	9609.451614	2101.901826	4563.472123	34538.84847	3477.579961	19168.97162	25119.59285	26120.3049	11179.13753	19356.38583	26472.87535	14724.23595	16712.06431	17700.56808	20934.77599	15963.29078	21866.27896	8553.496343	20290.21093
0.56_745.6123n	0	9176.102997	7114.298673	4157.032368	571.0402461	6262.254422	3274.77801	0	8642.748808	775.3734367	3107.900067	7192.42608	2939.541527	5405.724006	1408.011443	4696.404979	19050.60925	5562.593738	18174.88553	15624.54339	11822.3829	13497.09972	8588.329719	8198.425403	6855.668127	7685.16206	10750.51766	6833.256998	13879.60677	12155.52355	1754.863465	7523.728938
18.56_791.5855n	192839.6847	155429.0908	212328.6567	141372.6233	155095.9848	151797.237	110838.1276	121872.1498	309185.1662	393474.4096	310985.9609	326236.1934	343672.7675	224091.7339	328120.8856	860563.9373	80316.08602	56283.92042	34833.95598	95620.33539	211195.6221	94326.15312	94797.35548	112041.2424	220112.9901	193592.3549	209995.3989	211043.7307	299565.5147	220400.8865	233973.427	223210.8141
0.56_597.7196n	8256.314126	7536.521941	5446.288175	9388.450625	2786.987883	8653.623894	13162.28784	11475.45714	6619.348128	1623.521789	15297.01495	13509.71507	5947.745082	9659.616297	6253.655228	5564.024178	28139.78022	4965.323385	14285.9472	16013.34868	18318.85934	8977.566958	15499.00299	20405.14444	15662.24214	11983.50511	19038.40468	20359.47183	10402.62752	14295.66987	14994.85787	17235.07623
0.56_605.7297n	12059.01895	27431.76472	23491.27254	31843.07477	8930.245505	35718.17892	32982.52267	24231.34279	22201.01755	7538.367924	43373.46565	36514.63876	22961.68697	35169.91882	17002.53967	18139.3956	70838.52566	12909.64758	41695.77529	40008.93001	49452.31851	33088.00371	41058.08102	55204.60195	45361.64232	33697.10058	42434.37062	43407.30291	37677.64763	37643.79449	17149.34745	43274.36412
3.58_132.0423n	8718.103178	13350.222	12794.1575	20523.14292	9796.047014	13031.73587	13943.56768	15886.0783	9644.27604	6462.098789	7092.81639	8069.607185	11923.0183	13579.01802	8618.784081	8828.406828	8725.320434	8316.824077	7756.724575	10494.46609	11113.7574	11008.22162	9554.741273	11025.61015	9163.953171	10240.32854	10594.18583	11603.75559	12152.89336	13548.478	15300.38112	15146.71302
1.00_175.0483n	940.6447255	761.5116009	848.2357128	3057.404722	2875.644306	2998.409426	2997.64677	2892.353878	522990.5393	436059.4895	445094.9218	405891.2481	906433.2216	865186.0191	678947.0481	585194.4032	2713.098676	1866.744407	2090.440243	2344.654489	4788.961549	5197.582777	4175.805456	4223.748229	92777.88429	92009.95552	84466.31808	86210.80858	74784.66497	83189.22546	78452.85618	83648.61473
0.56_633.8147n	33430.35443	0	0	9155.02227	0	5353.409704	2530.791762	23911.30076	0	0	8000.95547	1450.173867	696.7119187	1459.5702	0	0	4133.080267	0	0	707.7761892	4890.461714	0	886.8935218	3858.544143	5339.701291	852.4448045	4691.298468	10134.35942	832.2382394	1222.581578	44653.55044	3577.377237
7.52_690.4333n	45498.71899	44091.25829	26539.85356	488055.361	41436.95755	16748.71473	4814.472824	3677.030177	10644.99116	22132.52685	11232.94864	20641.94953	194550.8318	212009.2656	11452.26652	14918.49129	125493.5683	25389.85208	12561.85032	35123.16945	908936.7299	54630.91563	62644.64337	100403.5001	70574.0837	62367.57182	51637.1268	49855.58228	44921.54596	43538.94438	37994.60912	39180.37894
0.56_639.7150n	0	1592.893792	808.1367031	7096.365143	0	5007.842628	4436.082961	4766.232114	657.5845386	0	11564.12336	5243.350607	739.0339592	4806.81402	0	934.730382	9371.197475	0	2330.669201	3015.103101	10889.37065	900.125766	5089.852342	11412.17446	8813.353927	5214.787173	10803.58345	12816.12968	5421.863544	5633.530366	3490.327649	9645.186522
10.55_229.1675n	25065.65778	25395.12097	23068.85328	26955.7145	21805.03255	16468.14501	21299.05517	19669.52929	9385.124889	7467.390465	8100.324981	8132.935959	5954.455412	7971.616884	6634.850985	5514.209469	23026.34569	23276.24597	25907.58004	19752.27389	28977.75413	13171.3635	11506.6127	10720.68023	25652.02133	39952.78596	41258.1379	34321.24579	34790.38737	45465.06811	36747.06105	33029.08433
0.56_655.6784n	7621.315137	2814.566208	5188.985538	6525.917829	2439.237148	8507.556935	8972.927019	7460.801969	4660.585871	1533.092049	12817.54075	9653.126523	3310.112169	6498.512942	3849.43173	3096.130809	18363.11864	2969.963537	7532.211845	17766.70569	12997.19076	8263.046314	8137.099523	16937.2198	15785.46632	9700.585974	14704.99697	19018.60147	10883.76404	14880.12037	11068.84657	13157.09281
1.02_268.0726n	49175.53787	44764.8238	29622.54345	51872.27375	48426.70143	60140.24831	42032.9615	40236.8528	25596.64612	10093.65601	12310.08032	12525.89446	61266.71686	63749.33463	49129.76958	41509.74499	1250.625298	2353.913907	2091.987123	294.1897952	18883.25921	18829.95282	15515.26521	16968.81101	7539.261029	7144.682685	6218.722286	6375.750299	4237.293012	5169.358471	4670.446086	5276.15676
9.52_215.1521n	17751.63082	18901.96768	19264.53101	23423.1981	8595.252653	15290.31821	11539.25075	10008.24635	5557.695467	7121.809604	8840.233667	8530.328315	7236.881592	11014.31732	8025.603769	4134.044608	19022.49956	13648.98903	15011.28216	12396.45625	22168.5297	17949.65175	12045.72201	14199.91229	22406.26314	24556.89448	22339.88742	21012.91779	20301.92098	24977.16669	20248.07859	26116.5809
1.02_630.1372n	31288.44481	23865.0017	17087.36936	25949.04806	47363.27401	39138.86426	28864.01426	26155.8892	755.4022325	0	59.13023375	22.7045921	3719.725324	7229.844669	6012.101198	3532.907266	0	0	0	0	4872.400941	4323.472991	6057.884556	4824.256136	1408.027714	318.9733056	0	237.6041133	353.5210288	603.280476	0	463.9606553
9.50_850.4771n	595.4518954	1452.140996	1457.559823	763.2196913	694.2509259	1865.685887	493.8338967	203.5265805	613.2218821	931.4986076	2298.137456	1027.11445	762.7907042	1040.204896	2070.363273	1035.582409	1551.511961	1775.586266	1880.251899	1243.354577	1528.128598	1792.648668	2039.337342	1536.601435	2674.557384	4566.24969	3077.594605	2756.249888	3611.089339	3176.417803	3304.493049	3601.268741
0.56_704.6657n	27289.71493	10656.8839	7336.468558	28925.81811	1423.954047	26454.65641	19977.06677	34469.74563	7877.358879	564.8547991	33884.87414	18321.06419	11108.52151	18011.31191	4476.953159	6492.425314	40311.07208	2793.070884	19892.8916	28469.31104	35510.85232	15599.73928	20307.18604	33261.2444	31185.15183	17477.61344	31184.01806	42179.55229	19021.48104	24863.52269	33963.94545	30860.34361
8.37_386.1690n	73826.52982	61724.80465	45871.47993	71102.64749	38452.09578	55537.18436	38217.61501	47244.9883	62202.57563	40536.60118	58374.33814	59118.3311	72750.81295	111129.1337	51108.2245	37276.2116	73646.69339	73636.34145	79593.72515	119923.5547	110527.7777	91610.90906	60356.72632	80322.11783	77244.87225	87376.34396	92690.17393	81669.03776	74956.65685	93472.69446	91894.05406	84415.66884
0.56_690.5582n	1333.292505	5439.597003	6503.151331	5354.067334	5553.395656	4331.658775	4869.231002	1928.810737	5598.749568	3907.41122	5270.704355	5274.529357	7244.15832	6053.105743	6589.757949	5227.213679	5964.197614	3425.49051	8490.802428	6149.697111	6476.011139	7856.024562	6510.826213	5916.556394	4591.489836	6794.184102	5070.735351	4510.151653	5071.076499	8035.459428	1247.692927	9761.995725
0.56_721.6475n	7440.677308	39553.95015	39657.57544	30688.36171	9405.661592	35875.32762	40211.77738	13606.51055	34023.72829	11185.78051	38202.19751	48806.3982	31211.64955	34365.72073	25308.06	24266.7347	94434.96956	22957.68216	72081.64075	69044.07627	70146.2172	58985.05017	59396.04141	76253.61258	61773.33908	56915.68903	57882.20413	55811.26671	51544.70869	52170.62504	12422.7035	61984.57528
17.02_1062.7652n	56418.33372	65273.92297	74650.93804	59433.03943	58202.36711	58796.10998	54955.57979	55053.31115	54160.2741	69180.04803	53641.06697	46650.50076	52714.0523	63193.76855	68652.08323	65731.59403	51013.84421	67644.50873	59058.09045	59740.65632	55116.53573	56099.76578	74535.03439	62103.83949	65294.55359	67654.46502	55019.67123	54067.86107	81797.16691	55792.1778	59140.37183	54866.48793
7.26_1285.8018n	4.537186641	82.08551131	0.346573747	563.3523654	0	280.1980668	210.0018093	36.94182986	125.8016262	17.42310872	0	404.8976018	9.385689789	0	381.931748	174.1203453	0	134.3157558	0	129.3960326	807.8510455	0	26.44269597	451.9357544	272.4936638	106.2467989	0	0.038990731	86.05871549	165.5738816	96.50665355	143.630922
13.24_240.2088n	4422.043968	3566.74359	3968.27007	3044.571299	3073.820795	3997.913539	3441.498649	3530.569162	2701.032045	2336.439714	2242.090226	1865.530244	4697.540855	1985.078068	2876.510441	2920.476372	2081.201114	24536.70749	3317.71415	1681.863232	2438.545519	4831.074807	2515.351524	3267.230649	5575.510681	6404.655706	5849.038115	5438.039445	5479.836539	6491.045611	5889.405474	5536.649638
12.87_271.2144n	4641.790068	4234.889251	6082.057563	4263.70742	4971.176398	3844.931658	5661.954082	5998.824056	3984.484121	2757.206379	3279.716947	3824.217144	3519.081215	4558.042071	3453.581806	3107.391992	4427.936455	3309.174649	4373.680427	3275.531794	5072.373102	4006.263306	4202.103017	3437.958022	5282.975604	3949.809454	4831.591919	3829.626796	4773.198662	5041.406173	5274.197156	4730.428148
5.74_576.4013n	127508.0669	136622.1794	117466.0406	312887.1563	80811.21546	62025.94948	24615.00714	25617.17793	72515.53083	71119.38621	42641.2617	90736.91899	156048.3984	262308.2165	45763.22326	102458.0845	279761.1257	125231.7542	101480.1508	165019.914	496166.1642	175679.1724	213398.8045	200609.8757	93076.00876	147275.9065	149303.2584	124796.4641	203554.2991	152305.1115	173009.0091	166462.5804
0.63_217.1063n	0	0	0	0	0	0	0	0	0	0	0	0	0	0	0	0	0	47.55976197	19.89346953	0	18.5558308	0	0	0	4477.194813	5836.279964	4665.468712	4884.589758	3729.439745	4357.426463	4691.542792	5580.738959
0.58_893.4325n	4137.992605	3693.741967	7295.752967	1321.288154	1179.131722	2999.542299	3860.527036	1109.149823	3162.850035	3470.431698	2573.820002	956.735816	1146.881535	0	1098.938517	791.8022754	5599.935133	18229.48055	22750.61495	16470.75617	5908.153544	7847.612883	7679.7464	1293.747904	10514.33694	6822.625443	7522.460907	8925.922048	7291.130186	8849.687327	5836.40474	10382.09083
0.58_905.4583n	0	9319.854618	11344.7702	313.8870512	1190.873912	2093.783336	2700.888113	1700.11374	7918.547422	3311.27337	7197.086177	5028.506494	3067.544044	195.553772	3433.970828	4439.463638	18017.31851	18525.11041	27319.05889	22236.79555	7735.321416	12412.24928	9961.497728	6585.891424	11845.77438	13538.25179	10109.6604	10059.88155	13003.21067	11473.65099	4039.695469	12804.76378
16.09_418.2302n	9073.122051	2799.202427	4468.187755	12187.01449	20252.24977	4393.300933	5176.742702	6068.551315	2841.398492	1142.827864	1731.870242	3721.431155	66800.05901	39304.62243	812.2048863	7600.884629	2668.964287	1063.168448	703.5428617	7238.185486	168080.1786	4235.758972	1689.67228	4354.273896	11529.5139	12453.28507	12439.55885	13705.07587	13934.27439	13360.3141	13855.59374	13771.73055
0.58_767.5352n	3868.692526	13786.35483	9734.987226	4100.762581	7892.285311	5763.570624	7365.722588	6259.364908	11628.81077	7927.094867	7844.242338	11557.15015	13523.46761	13578.98191	12213.86009	10988.18003	29208.49601	11226.74674	32868.70291	30522.30678	11903.48879	20487.21381	15421.30557	17089.287	15132.3138	11730.76322	10896.03802	10919.02253	18454.95163	13798.9218	4924.407247	10811.95757
16.09_328.2402n	104335.2937	64682.67233	114623.1924	251606.9086	247675.4075	82284.05771	359841.0189	423982.0683	36210.51807	27797.60899	21588.74876	34855.10332	23133.82885	13073.07024	15336.5786	70200.93324	25575.07082	15079.16869	18980.91664	23167.26135	65284.65855	76589.51462	66503.89817	89703.19665	33106.70687	42877.56723	44321.72127	52199.52741	62647.51526	60091.94019	68773.28393	66488.02252
12.20_257.1985n	1037.915856	1178.052296	1289.810784	1009.120708	971.924715	680.0580019	1348.187718	1032.641276	189.7628398	375.0313112	268.5235127	276.2574476	310.6290865	786.629289	261.9607142	282.840095	713.2315866	332.1741896	585.8322093	417.3687098	1103.387447	665.9493797	386.3941948	395.0968775	1298.803502	1180.416209	872.5367107	1232.086109	1253.862325	1097.916009	858.8174804	962.2907278
10.20_1264.7253n	2786.767877	2808.824965	2193.428826	2982.136528	1795.69763	1889.369214	3163.023338	2985.053153	2703.782339	3740.076603	4785.604865	4213.215219	3687.230244	5100.956075	3296.486276	1712.411768	2581.671133	2119.671893	2726.456792	1157.987433	2220.001248	2357.896857	3217.739509	2018.047668	4919.100459	3328.735036	2511.797519	3281.905983	2992.708146	3030.772431	3811.831486	2125.526664
0.58_721.5378n	6586.069893	19897.99431	20232.46426	10567.80368	5815.725941	11968.29225	11515.0948	8708.546894	21631.86441	9416.47863	12697.61204	19329.09177	16031.9667	12088.62058	10844.30843	14486.38892	37204.73782	32590.90162	49067.53381	36042.95811	23907.03011	25719.13795	19521.57816	25454.27994	27346.92287	23743.35757	21506.93767	21328.13904	22309.70215	23606.65867	13089.88539	23222.33655
0.58_720.5406n	6201.459672	3260.538893	7644.768245	3336.399414	0	2771.669699	2288.129597	3847.6334	4894.381853	2642.369693	3295.852442	5422.061407	3678.604477	2166.661197	1639.668485	2818.38315	9967.918242	7303.121913	8724.26887	7230.204356	3439.309924	8346.068079	9902.540725	4417.338128	10174.22075	6624.688646	8060.231641	8527.368679	9096.845584	6946.784899	2238.147504	9106.177152
0.61_89.0478n	130881.488	162085.2624	205593.926	269854.9039	363168.8999	215167.9434	232565.752	231140.8074	113018.2036	165212.2063	128473.1683	126670.7835	208547.0743	257924.3048	386247.6406	374487.3713	18710.10598	11721.71385	14342.89963	17283.44185	58575.94938	69750.56862	88063.41517	68143.63691	48775.17672	47325.63926	48211.51366	50797.99576	72604.66134	52514.0706	60883.71567	52798.05413
12.20_452.2528n	47923.61564	55218.86741	70368.89153	114253.3657	59291.07469	29896.52676	55180.59728	52492.90439	100162.2713	77161.6596	61247.09831	72573.42248	92285.623	76423.24172	45029.76891	67478.04783	56440.80553	70837.93657	51569.57249	68623.55064	117127.9976	72921.61165	96504.31871	71094.91265	64683.50385	59930.85013	56447.24239	59297.56234	66530.86019	63155.86155	59869.31242	49308.86159
10.94_1127.6237n	1895.652733	2753.111635	2304.486388	12076.95775	125849.8097	4865.240189	112519.6845	155350.7091	30999.03754	9370.910872	1659.011966	862.6854543	10857.11176	27829.31547	14887.06262	48346.30849	605.5724861	0	327.8522472	0	0	250.3263278	0	0	6735.279649	11634.00121	10832.40087	8779.721608	13102.109	11161.83107	12543.77385	11201.16807
6.93_187.1209n	55810.88058	50770.40139	60793.46201	65932.39283	31753.03943	34766.91524	42845.74408	47989.60966	29720.6054	17501.00153	22928.23406	24105.24871	17537.89047	18649.10268	24646.2632	15901.86094	66710.09207	47292.62853	48279.98712	37145.86481	70791.22161	48467.23073	29214.08707	38572.87609	67210.2125	62377.17655	57284.5822	68031.98623	59826.085	63550.36725	61372.10887	52702.11317
10.04_226.0629n	8492.765951	10606.4472	6590.809159	6663.060752	3202.252346	7998.987367	3144.135061	3549.532262	4203.290779	4401.476845	6477.256226	8432.155773	6736.176863	8285.55585	5913.266114	4575.113752	9221.010092	12429.77984	8726.529627	12968.83193	8478.161854	10888.81898	7570.538855	7030.037356	9665.767887	10406.26065	8901.327132	9633.66915	9148.777036	10667.09985	9839.868628	9108.574962
0.61_291.7900n	244773.6682	288306.3033	255609.8634	146470.3907	46173.47603	127044.9733	226740.8522	207829.9351	231646.3501	237297.7115	231632.1415	219680.6633	191047.749	152289.8327	149480.4987	134255.1882	526953.6119	606905.6714	704008.4014	568445.6412	387723.8773	408561.2375	343387.8597	325086.8715	517950.0267	460480.8363	466076.2514	494852.5388	355791.7278	445654.015	475749.9963	402722.9311
15.50_538.4092n	67491.54504	85498.23388	106798.8188	106000.4701	62511.04334	80176.7579	90515.19352	97208.85819	65060.94646	101221.7441	94404.08567	92414.49667	64598.93706	88453.9589	106714.7483	99190.7871	69089.64898	102637.7462	102889.0639	113461.1025	68369.80832	106904.6623	114286.8575	107605.437	74336.32256	82766.32832	106595.709	93144.59992	99814.4592	110833.0669	99992.74606	98798.28692
16.01_353.3292n	98979.90915	105121.1432	121102.5935	111101.6014	104508.4815	104561.0339	101217.393	106194.8893	109664.4043	112881.2418	106641.3563	104859.6044	96554.87733	103324.5438	108288.1706	102474.8234	117440.0027	117121.6955	116641.9413	109552.4647	114160.6529	111936.0531	125352.5974	109908.4456	105642.7487	116875.2181	114334.1581	109045.6128	116916.0104	104584.22	111199.3359	112102.4467
0.61_146.9966n	1031.76564	749.2922261	569.4560486	8819.967206	8859.034491	9297.608079	9267.327175	6934.410925	7853.535216	7379.813853	8056.915244	7302.470843	6782.896782	9128.788977	9104.479798	7164.474334	0	0	0	0	0	26.31493856	0	0	1140.801002	1038.97468	1047.680589	1000.791822	824.5552502	1145.452125	1429.024757	1182.096657
8.05_812.8491n	32255.92227	35700.31802	37074.89227	30693.08343	14930.63049	30348.21592	24620.07352	22184.0161	27347.94695	32137.61006	41744.82755	40396.55768	33825.46858	35526.03216	33561.86021	27940.68356	35762.40005	40513.55168	39073.53895	38276.12156	36176.94274	38580.32376	39645.82544	41102.38413	39087.50307	36875.40348	29197.40733	35351.7393	34348.16142	33046.1128	29942.9097	32598.32033
16.11_304.2402n	103213.434	56021.143	91161.59078	193630.8753	265190.9471	81458.15974	286978.1983	373775.0098	30697.11506	24808.19893	18322.23574	29476.43299	21181.55836	9867.217636	10707.27205	67384.26089	29681.59459	24912.32927	22395.1241	35230.55542	79631.22496	95757.17385	90117.95091	119840.1288	39867.01232	51524.26685	43163.28051	59008.79972	72455.3251	65351.70006	85585.09845	75623.07503
8.68_1226.6557n	1066.289384	1977.016414	1148.271054	1372.74165	1257.593917	2247.177356	1208.036204	1081.335226	1652.987401	1026.4622	1922.201207	2049.959522	805.2131276	2221.158424	1647.857581	811.7328481	1624.114649	113.8116588	584.0202424	434.6528392	1312.212392	1127.631889	1167.946705	1234.155082	4993.21717	4342.91665	7226.673576	6897.819036	4339.339649	5597.966044	5878.129196	5695.906115
10.80_1374.8281n	3021.555008	3491.290966	2982.679717	4763.567298	24172.29958	7383.265802	37471.56417	37084.74409	28159.10582	14013.45518	5904.179431	3488.001258	26017.58913	67075.34093	28495.02938	35115.36506	1525.330873	0	432.0828856	936.9040456	2342.675434	3735.824863	1.583469633	2000.736502	3513.484251	4139.761291	5384.607702	3942.319934	5195.817705	7222.757516	7988.758237	4411.510422
6.75_370.2204n	23590.53744	26333.12782	25117.50933	16617.438	12895.57628	19252.20907	17003.61115	16179.77985	19590.06832	25444.78882	19199.9636	19423.08989	15439.0247	16399.88382	24392.69629	23621.72922	36292.38797	29748.71084	38260.56729	26519.98213	31030.51292	29829.10651	31479.8118	32365.24771	31445.99611	31893.83816	28551.3113	25503.52372	32083.80948	32693.09419	33171.44367	30421.22327
16.17_290.2606n	13449.87358	15020.04482	15760.60488	17943.38549	14572.1083	15693.49957	16401.0649	16349.97952	14615.15015	15916.09683	15276.27748	14582.07687	13146.89475	15116.35875	15364.76457	15207.45398	16993.48598	15245.78764	17421.87611	15832.0354	19442.84024	14651.23969	17318.79385	15846.08762	16303.18954	16455.50009	15633.51349	15708.94634	16839.54683	16816.59985	16190.18422	15406.9602
15.77_376.3189n	292855.6512	333617.3052	453332.6841	367299.6239	303810.7635	364768.7194	366857.1011	375424.8887	291843.5534	472964.0507	379320.0349	343023.5187	282832.6231	419155.0406	430170.3519	360674.9863	330568.8039	415050.709	412636.2849	384130.4288	326978.611	417250.9244	446138.4194	344047.6481	300973.235	377593.5646	394759.7157	356709.0068	420145.3928	397035.5197	334600.1983	337000.7052
8.71_792.4413n	8113.367897	14681.62517	4451.796668	27669.43969	19624.91341	40058.17307	38751.7959	26083.61178	21673.69368	6441.533391	5509.916566	9602.838462	30188.86455	41193.56496	18785.58919	11815.08323	1296.131047	1079.950535	1534.935577	1156.441607	7689.527381	8187.622636	1933.027191	2268.053785	7284.360594	5998.57704	5666.1279	6350.509925	6550.838431	4988.171476	5006.586155	6586.836131
10.07_1220.6988n	1020.167509	766.0625469	1498.631309	2439.842039	592.3602676	663.1493819	2268.587333	1685.279694	792.5145779	1532.014645	2116.203555	2096.12876	2109.620157	1555.949465	1383.398217	760.546646	1053.9869	1548.551628	1262.520369	1252.721115	639.437136	4645.170883	962.6848235	2011.783654	2310.519271	1847.506978	2937.708648	3257.836302	2885.874702	2458.574738	2689.663857	2589.511187
12.71_443.0469n	0	0	0	0	0	0	0	0	0	0	0	0	0	0	0	0	0	0	0	0	0	0	0	0	4631.095592	3216.62915	8791.845398	6501.835492	5630.610355	5565.854424	1585.851375	9524.111545
15.77_420.3456n	307753.6652	364460.1349	521007.3227	479513.1834	321887.3222	397034.84	428699.4156	502462.8946	300987.5597	519097.0561	467291.2909	476025.3901	304650.3498	478059.0837	515306.9806	494099.8856	350760.5601	464787.2097	519131.1268	549077.1203	351300.8458	470273.0728	562135.4866	478851.0068	321520.9648	407579.2374	453023.8952	430825.9225	534833.1236	533128.8638	442645.674	480959.5389
15.77_464.3721n	213741.8529	246852.0626	348490.6837	327660.7186	224721.3456	266749.1605	289884.0444	355135.2218	205598.487	357630.1625	319201.9413	336852.8643	210572.0767	317374.836	360513.0662	344544.3573	241675.463	322131.781	365109.8811	401940.1599	242873.577	317265.9733	387825.9071	346897.1217	223134.4955	275748.4948	314722.88	290038.759	382489.3524	382690.3722	311190.0498	352470.9423
0.63_360.0519n	6532.960363	7933.764578	6157.754355	27437.1084	27746.79046	19074.8385	13140.79905	16774.69278	508.2099758	0	738.1746501	1096.338143	0	2016.895592	1716.935863	1383.226894	0	0	0	0	0	252.591957	673.3077619	1413.694414	0	0	291.470629	0	0	0	0	0
15.77_508.3986n	120728.9419	133465.7001	189815.8356	173266.6823	130649.6264	146475.4915	156025.6033	191039.5555	120291.2316	197540.2324	171865.0766	183429.6417	117699.1425	174587.8463	193112.279	187185.0474	138448.4852	178251.4855	198464.5385	226572.1264	136740.8818	176562.4724	210296.4391	184655.8997	127157.1109	152113.1454	178836.6564	157913.8826	207483.2085	209457.1823	171778.7644	192182.5499
0.48_122.0067n	491683.5493	473330.6411	495250.0114	635056.0202	927842.204	646240.5824	614138.5783	559519.8686	509264.0716	558989.5182	473889.188	451493.923	697937.8442	759111.5486	802415.5791	729419.3687	163965.445	109058.4997	119679.4646	145158.7283	331481.3622	333664.9456	355834.8715	340388.9409	218027.3242	208582.6212	198179.1256	210904.9703	235341.1086	209196.0299	211529.9858	213461.9631
16.27_330.2556n	6084.026542	3982.003073	7247.553665	16082.55816	15313.06338	5579.278794	20240.52325	29131.97799	3857.460053	2517.003302	2825.006762	3406.48168	2415.922261	1441.885996	1548.805215	8258.456657	1725.274968	1862.923107	697.1850259	2131.331427	5703.105045	5947.464894	4628.450407	7241.446998	3349.41994	3892.719265	3368.891098	4504.524451	4567.385562	5165.15527	5441.123026	5355.870443
0.58_821.5242n	822.4360855	1343.853311	3479.22816	3554.201609	1774.963259	2769.619626	2922.221396	2342.90311	2747.648108	1461.256294	3677.384492	2435.473208	1077.292117	1719.185834	3385.07251	1470.369669	3786.917661	7096.153224	6983.518631	6669.728278	1615.250524	6479.061345	4893.606184	5043.894216	4371.117979	2064.663252	4954.440371	4617.73441	3658.000138	2645.890088	1822.051842	1400.209533
1.91_191.0793n	2615.978321	2944.85958	2181.277183	2187.76251	1389.832989	1423.062604	2041.736702	2208.336833	16525.04114	15447.86704	16061.90006	15683.28403	33267.2585	33871.55954	27268.8751	28956.40519	0	40.58064372	54.92880348	126.6151275	1324.679783	1085.002804	1211.214747	930.6083134	2749.291224	2903.760547	3232.565927	3042.453142	2525.171744	2895.722139	3444.62048	2964.956462
0.58_837.4708n	8657.073587	11952.2532	15372.10438	1496.077327	823.2477252	1559.234581	6357.791435	8070.813803	11275.75777	8891.876521	4545.753417	4811.958717	5677.026431	1413.557233	5123.608984	6949.459365	15883.5306	30950.77529	36673.87525	29609.34777	9663.583585	18211.13972	15871.31928	9104.072012	14432.69247	15287.58113	14632.53056	15000.47215	21815.65339	15766.50862	12779.00218	13833.84645
4.19_187.0636n	1998119.298	1709369.086	1526577.948	1499239.28	1498629.359	1502120.359	1602521.122	1558990.812	1485561.439	1132963.736	1157877.952	1053662.543	2391738.517	2539422.073	2178969.68	1808379.593	179773.8187	104334.06	113427.688	121559.4364	251048.4051	282249.5331	188837.2502	212419.0769	532775.2295	551587.3419	499937.8853	537675.9589	454388.412	555443.2586	537327.8016	537200.989
12.33_400.2099n	521.7816014	645.1269419	140.8137634	319.976391	0	919.6197881	0	0	508.8151296	175.3799993	905.3251669	804.7180278	476.3797454	335.1073331	498.9659894	331.7400916	936.7748521	746.1504866	580.9558804	687.6215282	306.0588294	540.6680662	419.7650623	231.3266362	2433.661783	2095.473293	1656.502491	1806.75959	2135.159318	1154.964675	1133.013056	902.499731
0.63_248.9754n	125313.0113	146750.6409	104294.3236	149666.7759	94344.86242	137044.2327	147367.1779	141589.0404	44248.32758	35025.63703	43585.47685	53892.32987	45540.02697	58379.43316	45167.93387	38817.25941	15822.65816	10311.25805	12390.70674	15114.87606	45448.04993	49719.88831	44214.60089	54034.15899	32114.05359	32364.80458	33025.63463	33905.01968	28701.31671	34496.35492	37106.17422	41732.40206
0.58_789.5265n	8979.322254	18753.84191	26881.51813	13413.94657	8211.823112	10524.24042	11622.56143	6090.777203	17376.42808	9168.617701	13964.8476	15235.10059	11106.17087	12262.97132	13453.2852	10045.58373	36472.0944	34887.98591	46729.49139	37462.51708	21481.68379	29425.47756	25524.42218	20904.19991	30446.04963	24273.90613	23896.76608	25938.48104	23345.22777	23827.98836	12677.30811	26439.57062
15.80_302.2244n	68037.50484	35954.94406	64416.41966	109335.5952	165814.8062	51064.31529	213257.742	252520.0984	20955.10378	15497.37642	15078.31848	16034.05776	7459.161899	6036.151224	7943.872214	17484.89304	25226.43022	18398.87328	18394.8922	22970.41415	64071.4553	89972.20643	75774.98907	93133.06037	23476.10653	27969.17223	33153.78002	34579.66976	37232.37885	40808.03008	43533.9627	43385.26879
0.63_257.1028n	381498.8654	450997.2248	299022.4851	154200.3937	90050.30433	99679.95891	138193.6567	151052.9337	245096.9905	208755.7998	274255.0839	278071.9785	160182.353	185367.3013	125465.0515	148039.4795	86745.99838	82341.12151	88119.59806	87222.6618	28671.31524	29043.66278	52500.51802	64956.65345	62071.05111	66873.40551	60846.84812	61006.39796	49765.54197	64082.22846	73877.19994	76676.48538
12.17_446.1942n	17688.68735	17634.14813	13908.41379	16001.46715	24266.25083	15644.98499	14748.06742	12851.8603	26226.89503	19149.51336	14412.59704	16021.77291	19768.64677	20297.32022	19567.86265	20939.47719	27099.41325	20464.64881	16662.06817	17909.31366	31349.89066	22165.79703	21340.85665	16989.02635	24155.71165	22803.47326	18695.12085	19613.37735	20328.85593	17619.94456	19379.53579	15896.777
0.63_250.9724n	32560.2881	36889.02711	27384.43923	39089.39049	25810.38886	34663.82425	37918.83016	38135.51988	11710.53489	8688.09062	11636.84276	14615.05912	10111.66908	15447.37245	9806.36959	8768.21118	3685.582112	3149.243045	2989.050944	4001.207122	13277.37794	12994.20166	11333.42355	14931.21926	7541.315376	8157.853432	8968.843053	8380.523426	7103.347715	9452.033213	9394.400635	10789.59888
0.58_689.6224n	1301.188397	6018.282685	11477.02487	3191.365396	1585.439628	5528.996717	2809.74028	3206.249939	6391.31423	3847.35846	4430.9219	7178.91925	2914.32939	2631.075291	3793.277065	4215.798634	12145.93336	7380.135123	14138.23663	12544.05857	10241.68791	11519.86044	9140.57415	8533.328044	8838.594464	10358.07163	8453.564424	5664.749	8574.824718	7564.15208	4025.717961	8857.675493
0.58_727.5876n	7315.496623	19770.46232	21045.39964	15451.80827	11721.92117	20736.01748	18690.67779	12509.16907	23018.08317	12165.45517	22990.10351	23067.71731	15944.62409	20916.76815	24866.23178	17247.62066	36636.35001	24015.76188	38214.30972	29353.44267	22316.90876	32529.40569	26219.59484	21075.50458	21456.09815	24706.72751	21411.10106	19750.11442	23191.28402	23409.33899	5774.800387	20721.24165
0.58_701.5899n	33118.93881	45809.17981	51093.21725	24788.78343	13310.43756	16542.55033	27819.44407	21903.97046	44671.28564	37770.71431	26971.57271	31006.23651	26194.97353	24343.69254	29219.04831	25734.94393	75896.67576	95838.49041	98598.84683	81177.05901	43067.3887	78802.21323	54905.94283	43504.58693	54166.66355	53581.21605	43869.0323	55761.00256	61519.99392	57689.54917	36604.01843	53747.05578
2.53_268.0810n	17913.21978	49028.57975	32808.36184	247307.4258	421218.5825	92980.71391	357746.3723	356019.3513	32556.133	9953.282853	13227.16579	13789.95354	8820.965245	7351.940907	8077.139997	11303.34088	1377.520815	692.2035993	428.8255112	585.1024263	33503.49827	33115.65862	26148.61159	58503.3663	40858.30661	53262.94728	59840.11555	68206.77242	57680.41784	86966.80102	85530.26942	96690.20471
0.58_632.6083n	0	6519.050767	7188.361788	6880.743633	7228.285917	7048.089811	5276.280115	3255.467425	5118.593211	2601.941215	4843.371422	7186.327894	6042.012225	8893.960776	8556.173882	5744.891144	7305.275779	8637.548598	14314.94914	10482.84497	2995.102474	5503.810744	9043.419975	7187.769831	2666.192684	4607.86442	6349.749201	6809.518066	7963.235568	10329.01009	2476.592135	6513.204159
0.58_685.6064n	1443.252515	3342.940608	6028.13932	4025.767257	3264.248335	4527.115991	3846.518097	3284.319202	3162.84127	1372.007639	5962.885701	1005.395385	3416.408586	2788.826692	7869.492279	5309.724869	7659.710608	9720.1205	12628.08617	7095.122114	3135.90995	3071.555843	4314.943615	3343.887555	5612.994254	4318.705484	3611.231633	6836.36725	4452.380881	5252.556889	3274.91719	4256.886051
0.61_173.8761n	173252.6775	194258.0061	182692.9084	110175.4982	43060.13283	96824.866	154566.5586	141460.9143	170363.6096	160004.4828	152938.9726	148293.5866	137854.6952	103384.6679	111328.1121	105053.8958	300723.7369	320306.185	380868.1948	322867.2218	230880.5329	242550.271	227252.2092	222134.127	292374.8247	274055.6966	266594.3159	281225.4528	222976.2053	266602.3977	275941.5208	246494.1168
0.58_662.5815n	5672.483599	987.9445054	3507.933689	73.28834547	581.6800361	0	0	2294.940279	1630.215148	3484.063717	1734.577432	0	1891.153169	1315.182009	834.9812158	1635.780508	4612.50115	17588.07747	9530.391099	7372.870573	4225.082388	2881.005217	3531.747919	2761.120932	8857.563756	4194.82854	6624.049352	7606.554696	4623.03057	6080.999986	6614.21132	6051.268255
0.68_153.0514n	19176.54998	19809.81788	17274.14081	76906.42983	53667.97284	61630.6495	62113.12158	80558.97397	58653.28806	51720.95209	66296.59982	67236.63113	67124.0998	84679.92065	74621.56333	71394.09361	8929.699991	8078.780878	9461.44082	9473.499238	7394.25779	9836.164701	7166.809751	9221.453567	15667.94626	15806.23087	15547.82941	16678.2066	13048.65588	15450.46291	22112.69756	20319.35719
0.61_407.7075n	157440.3651	197837.3056	157970.9541	124062.386	47239.32321	111190.0966	174552.0161	157541.2922	161612.7174	161929.5254	174850.8154	160547.3166	158386.8657	145100.6719	137755.2299	114712.028	245499.5949	273154.9064	322630.5216	270529.2845	223108.4301	222139.4894	184808.1732	184303.2404	258174.3719	231788.0506	242106.7492	254338.977	181849.5994	238352.6706	258460.8679	211815.6863
0.61_180.0636n	393991.2737	417474.2599	357770.3362	373557.6761	323108.5552	339459.0392	370920.755	379888.3621	795258.8323	594233.5212	812486.0881	747654.2159	886789.6043	1071655.151	777660.124	645427.6838	200784.4152	99080.72082	104387.2624	137994.684	185855.5368	246425.3376	138424.5436	177374.207	379668.9608	374143.2166	358889.0465	378873.9396	291576.6187	368818.2868	398019.1892	383975.8894
0.61_293.7870n	134228.8742	154474.6928	133426.9201	83653.43302	27727.53894	70675.71473	121018.8035	110512.1324	123301.8049	124270.0341	120424.1313	114118.5867	110961.0473	86961.01504	80167.91281	73610.02742	246993.2456	275607.1465	330474.8504	267338.9577	194344.2749	195472.7988	175027.5514	164815.0576	244537.9786	214953.838	224544.4737	241336.5349	174605.2216	216217.8891	229477.0496	198078.5094
15.37_484.2836n	35291.39061	19940.49709	21280.95499	44965.08571	73326.90095	20937.73035	41244.37036	44596.69573	24006.5475	15545.88562	13898.32096	20934.59565	200266.1665	118670.3156	7962.908837	52962.15949	11046.50532	7008.802646	3547.666446	11242.82403	465080.6493	21496.47629	14086.06379	21264.25963	56706.40369	60067.22428	57160.79565	58304.17722	57961.46884	68339.73302	63477.86826	60469.81712
0.61_349.7489n	161006.0776	186691.279	162742.4192	101730.8623	38550.85281	91257.48486	145297.2216	134717.6133	159327.2448	155573.0021	163129.364	146870.3645	134530.8535	108290.2064	106113.384	92403.7574	340395.6546	407521.2584	473173.5345	380262.6864	245220.0626	263987.8612	230144.6998	213682.9988	326371.1252	304777.4339	309940.4122	315311.0568	240104.718	299164.561	314417.0012	260502.0746
0.61_115.9174n	316535.9291	360024.0846	316755.4476	199724.327	76450.74339	178942.525	291737.2852	264193.6872	317606.146	289547.8045	274457.8319	260818.0821	260207.2749	187715.076	197546.0587	195781.7057	517464.5031	516457.7265	655186.5621	538234.6312	391881.2755	420055.6157	387998.1098	406256.1686	497785.5233	458321.6924	471341.1287	490373.8329	382639.8363	467987.7847	490606.3539	434679.3973
0.48_162.0380n	71979.47732	76830.33393	16516.84555	100605.8551	21629.9247	103976.958	83215.71889	92528.86629	64949.0331	18048.74193	77787.75079	75249.64197	92719.97977	138078.6108	21675.28311	21878.70246	18770.33882	15107.81007	13707.1279	17356.19793	49429.79765	55654.3526	14146.08754	49504.24866	26267.49279	32765.72806	31467.33874	28635.9269	6191.454609	29352.07894	26416.59593	25191.85042
0.58_595.7010n	13773.40261	49729.4314	48857.01744	33197.45448	17064.25068	36010.32163	41453.28884	19415.13471	43724.5199	20029.64502	41975.57481	55351.88292	36669.03543	39367.69997	30831.83301	32485.56313	106418.3111	43000.43761	89421.22786	87685.02813	60779.40032	66215.18996	75179.23144	66606.38671	59867.97904	60680.90703	52790.67079	50096.51377	69904.12679	68183.29368	18247.63988	62391.1249
0.61_175.8731n	210238.9388	228580.0598	215731.5339	128582.578	46619.57929	112415.5056	179377.0893	172173.0504	197241.5041	194872.5861	182738.9534	173309.1737	169519.4159	123277.2674	127004.5233	123955.8047	366206.0862	396976.9452	483319.5734	403319.4178	276016.0636	293626.7049	275088.9436	274544.1172	355589.8652	326278.0107	326709.4806	339931.4285	273251.47	330601.6352	345610.9573	305014.4916
0.48_86.9887n	2306.702669	2416.867565	1617.031243	3123.581808	3576.049598	3385.080688	3038.860147	2739.916476	2465.07519	2171.903019	2242.351337	2137.712014	3107.678675	3954.829606	2893.630706	2282.971447	598.336572	235.755747	209.5827891	422.0868375	1395.367122	1279.638371	1218.606943	1341.98983	862.5363494	584.4290596	667.4907568	823.3449311	657.2158379	618.0054167	775.9565592	604.7491887
0.48_183.9625n	8963.816402	73936.18812	55215.9961	79493.25488	52762.18049	88105.18013	72035.63096	63247.2722	80583.08459	72406.4032	74185.14983	74802.15648	94304.17413	94238.50144	73828.11721	67669.66413	45727.59406	33566.5639	26668.3251	42005.18816	71722.63914	70155.86174	54912.50777	64696.08474	31419.25115	32963.1258	30636.96903	30223.27413	25283.32366	34241.0344	30711.00419	26913.18936
0.61_289.7929n	99970.2075	111662.1113	99097.20949	60541.92439	20358.00436	53822.77055	88403.7857	86314.88971	95006.87365	94229.5705	92856.5142	86256.79219	82338.11168	64624.58238	63965.92261	58112.59684	185968.8315	207404.644	250904.9989	198608.0903	141766.2868	148356.6344	132717.8181	126852.1645	184176.1155	161285.616	164696.7929	172826.2357	129573.8435	162248.7466	168190.0153	144131.9354
13.51_358.1567n	24027.26967	23041.49056	19892.21458	37744.40378	34394.50317	23147.90179	17775.61409	18373.56338	22439.25468	13164.93178	12010.03349	25119.54621	28354.61956	22679.34533	14818.5176	21595.1696	29414.81847	20468.7269	24674.36414	21961.02699	37101.3466	25087.33837	29079.91056	26319.80371	19649.71847	18255.51368	15951.1933	17449.01806	17958.85966	19422.85384	19330.83531	16730.03313
0.58_631.6051n	16186.12285	19400.03443	21890.83068	8647.727021	4485.60679	4949.038996	12083.25701	10632.10682	25262.83473	14133.3203	13527.08766	14764.61694	12451.08107	10932.55269	12444.19401	10029.05468	43178.94189	39760.02313	48519.13301	37448.41549	18805.52858	32679.94757	28734.18706	18048.71619	28916.19517	29546.30001	23823.45127	25991.88865	33286.22626	32009.68794	19300.16825	20944.10356
0.61_117.9144n	191279.8272	213215.2138	188498.2244	120990.7301	47215.95172	103061.5313	169253.0852	159435.297	187323.4978	170693.1786	161615.5913	153353.3408	156948.8597	112475.0929	120713.0452	118065.0437	324868.4828	329498.2889	405652.0509	333934.9762	242348.3553	258243.0327	238654.4479	244647.9632	314510.912	288700.5166	295264.2564	303198.3392	235422.0985	294528.2211	295528.0529	270348.6196
0.48_131.9910n	161718.8993	154084.0522	106565.2535	211829.6478	195183.7449	208350.7215	185203.7283	185788.4474	172281.1922	120076.7509	154820.352	153623.132	236383.3474	253475.8685	165728.6419	157007.0013	48799.74661	31715.98184	33910.73283	42507.67868	109416.4414	106722.2686	76925.48	112675.4585	68282.04937	66609.95451	60410.76175	62817.80484	46409.58433	64900.24824	64572.24566	63289.48126
0.61_295.7838n	43648.8195	48067.02972	48584.23522	19732.57758	4427.711068	16245.78782	38301.30329	29437.27317	40897.71459	43324.95746	36435.42835	34298.70824	32076.47159	18176.25736	21392.17781	14613.66495	86389.21654	95850.80588	112302.8855	87245.71703	74052.38799	77875.51388	65110.19187	58101.23237	88061.55754	89518.33316	86184.12885	86406.16837	65425.35539	83479.45236	85744.02372	63332.53077
13.54_283.2873n	148291.9742	117846.9131	122596.1276	81986.31428	24166.94667	78133.81264	33651.14507	34076.02542	117.6205342	257.5554132	423.593128	540.5107974	90.1182176	0	0	1824.968705	1500.898311	941.5484314	680.9273848	3228.234281	21095.93436	5104.261283	2755.379335	5558.449624	29423.93484	29146.45597	29164.8152	30084.877	30572.03534	31100.09369	30265.35101	29409.60884
11.23_226.0991n	12021.00246	14115.53539	12139.49639	34729.6334	41298.52118	15768.97946	24998.88818	25452.63201	30817.99026	15710.72573	18125.25139	12993.30852	15669.00747	14976.35823	8749.79432	8983.62451	23938.4048	33655.47134	17543.33886	54189.42584	40619.72023	31664.5258	15663.12198	15318.71587	23307.44575	25118.05033	22174.22815	19949.43266	22487.00226	21828.49758	22497.84666	29855.12189
13.97_199.1936n	1626.961524	2473.752816	2439.773751	1924.108213	1600.673844	1782.649868	2077.955134	1796.801433	1931.876119	2037.466065	2216.895647	1995.996905	1916.872245	2219.099747	1835.524469	2102.828679	2962.861798	2356.687078	1964.561627	2274.275668	3183.520098	2215.952974	2155.49931	2168.491256	2548.817197	2391.396531	2370.965551	2391.643749	2322.96959	2427.179692	2400.445222	2233.345937
0.75_711.5499n	0	27.37197478	0	0	0	0	0	0.169795113	0	0	0	43.37448453	0	0	0	8.753873589	0	371.6525328	545.5821303	390.7061079	0	0	1.3643185	327.629794	0	3.559188953	39.09458855	11.39607226	0	0	0.730670549	0
17.25_412.2953n	1217.974831	1239.928057	1824.14279	3717.293152	1750.013789	1641.028455	7585.842672	8135.592721	1752.555935	1217.364772	1770.036745	1402.038611	822.4347032	1388.729317	1348.992401	1388.187915	989.6366938	1311.647596	2368.069446	1001.678815	851.718753	1612.323346	1806.231994	1620.22312	1744.050777	963.3004181	2534.341255	2357.547557	1939.691038	2698.658307	2674.270576	3031.067921
0.75_631.5863n	0	0	532.1877018	0	0	0	563.6091267	2021.647234	0	0	444.7986893	3485.434908	0	0	0	1488.140222	737.7711084	3295.045928	4558.436246	8746.971219	796.3364833	451.549361	1945.246994	5347.641016	361.2132552	919.3122337	1366.121832	1087.936637	1351.802154	3602.94838	6111.854927	5672.349176
0.80_488.1066n	48015.64356	45739.71428	31744.47712	20796.30199	19378.70161	21940.71608	16899.04181	16042.65969	19250.19813	12822.99916	18234.40657	14488.36316	15433.31018	16915.7935	11650.46623	9518.586253	1450.7258	1097.434342	577.1349427	667.4704852	11214.81288	9558.408816	8842.116239	9005.283027	15856.65019	13442.04372	12633.48132	13899.93565	10071.11941	13565.38081	12167.64072	11719.42853
12.15_986.7507n	1055.00563	788.4015826	0	1048.341305	4640.454298	0	3257.93595	0	4677.431489	4144.462448	0	0	583.2769165	0	4601.357759	926.4558747	0	1219.349782	612.6551196	1247.59634	1835.662675	1125.436096	916.2373687	1220.27335	0	0	1084.935123	0	0	2533.954384	2140.37685	471.4014088
0.75_692.5607n	0	0	0	0	0	0	0	0	0	0	0	0	0	0	0	0	1263.153234	2400.824119	3528.50817	5362.963559	634.3983055	0	0	518.5641571	739.8505174	576.3796175	450.4170551	991.9341748	489.5122765	716.425414	1566.227954	2406.26337
0.75_664.5730n	0	0	0	0	0	0	0	414.2827317	0	0	0	0	0	0	0	0	0	0	0	2508.352599	0	0	0	0	0	0	0	0	0	0	2827.699175	2866.632348
5.84_895.5762n	0	0	0	0	0	0	0	0	0	0	0	0	0	0.051062753	0	0	0	0	0	0	0	0	0	0	47.54284794	0	0	0	0	0	0	0
17.40_749.5591n	859.8268962	33.9982735	1227.862183	1033.563675	2166.167486	2864.887733	1494.426279	1401.249369	0	560.0663979	0	538.1270651	5113.857726	489.8899552	1939.800394	43869.96365	0	38.56677616	0	0	2504.590904	497.6403302	0	20.24029396	468.7528675	675.8484233	0	47.61139338	1685.29803	1697.728638	0	1506.218401
0.75_681.5907n	0	0	0	0	0	0	0	0	0	0	0	0	0	0	0	415.9206255	0	0	0	2539.230734	0	0	0	653.9699915	0	0	0	0	0	0	2572.103704	3170.857423
17.22_761.5226n	0	0	0	0	1236.091619	0	0	0	725.689561	0	519.8090389	749.4090269	14915.99408	17817.81778	7125.030364	82437.48793	0	0	0	0	754.5111826	0	1050.757042	0	0	564.8746263	1445.055602	1131.904157	1188.86018	1696.620651	0	0
10.14_1760.9195n	26568.94024	40323.65406	40375.34456	52561.33936	11341.27519	48535.63974	73200.37785	57690.08586	121189.9146	82848.83404	38648.60431	36568.2658	85171.76958	265349.6329	121383.6122	120167.3547	7145.519052	1053.819938	8033.355978	2719.607208	5707.855807	5749.541557	3029.800208	5745.95756	12582.54897	16879.79874	15519.01097	18962.15141	18051.90578	14655.18431	18453.46507	17420.61618
0.80_359.8764n	0	0	0	0	0	0	0	0	0	0	0	0	0	0	0	0	0	0	0	0	0	0	0	0	0	0	0	0	0	0	0	0
0.75_591.6381n	0	0	0	0	0	0	0	886.3576963	0	467.3017723	0	657.723733	0	0	0	1133.201318	1952.860353	2773.871742	3211.660377	5016.101262	905.5566485	1009.54159	2790.048433	2698.557647	356.8398727	352.8678388	0	990.6219088	144.5024986	0	233.1881939	1210.371307
17.22_649.4700n	1199.000597	552.6231419	1412.42475	434.2402137	0	616.4256471	540.235123	0	0	1314.790697	1497.102845	0	6555.746182	2685.178382	7230.689346	51360.23901	0	0	0	0	0	0	0	0	0	973.3731469	1750.724618	0	2499.751538	447.3065413	85.51707674	0
0.63_326.8945n	6865.246641	8028.828694	4934.408926	5028.466347	3675.893403	5249.247802	9793.343689	6874.15683	3433.550607	4349.610627	3566.259214	4667.706124	9475.379701	8409.107882	7759.090732	6676.826498	726.7966439	0	184.3775491	226.0453106	2526.139845	2574.158868	2199.790204	4837.400699	2688.027476	2279.536936	2649.009398	2951.491908	1954.259043	2779.234615	4110.307301	2348.753667
0.75_373.7747n	0	0	0	254.0317425	0	0	0	0	0	0	0	529.751224	0	0	0	581.5740459	426.8703616	764.1052348	1387.861174	2349.174987	602.3539846	373.9786303	553.31454	1563.85686	0	155.930249	182.2981338	434.5988051	265.450207	187.2439433	483.4465969	375.395952
14.02_389.1628n	2903.572649	1317.3109	763.7852515	10762.94883	14780.18066	1919.212464	5199.05121	5246.134278	1464.248102	334.3006797	359.5091486	2362.722625	36129.0661	17602.46971	145.7268762	6529.794534	1582.827631	886.2218858	107.4715283	2797.343787	67155.57453	1537.923738	863.6278948	2974.546625	6389.649439	6117.86899	7658.947859	7568.544092	6339.700299	8102.994679	7760.334345	8228.650463
0.75_375.7718n	0	247.1514139	193.3492452	242.4448251	0	0	0	179.2719772	0	0	456.236685	1171.376151	0	0	0	819.2888756	1135.701568	594.522667	2226.747981	2889.957285	687.7869426	926.8918337	1293.388381	1850.184874	262.0114138	483.7878718	320.3519978	488.008355	124.7472636	584.0368678	708.9919237	1203.488686
3.90_795.4400n	0	121.453098	0	550.81635	636.1584475	182.4399317	295.4356906	272.5230498	124.2425925	0	0	0	67.78345622	0	0	0	0	0	0	0	0	0	0	0	64.56421525	0	0	60.71926266	0	87.13052563	65.21236009	162.3866597
0.63_275.9238n	1972.803954	4301.676587	2327.806497	1473.738576	1318.744628	1945.376512	3776.759857	2523.19434	2144.023859	1955.139285	1610.631424	1392.15045	4371.39678	6230.212966	4123.559192	3635.7195	1431.89559	148.2619369	1003.851304	544.5173763	2826.283202	2332.104887	2434.225444	4708.453988	2184.041649	1579.773321	2238.497706	2153.287339	852.9595088	2374.9441	2526.230066	1652.896075
0.63_274.8606n	7703.559671	6791.532955	4483.896105	4850.509972	3191.723042	5935.823126	9125.106694	6859.744293	2494.227293	2358.580847	2884.643553	2914.933295	4775.561952	5437.88673	4610.659182	4309.788922	0	505.6381794	797.9200373	273.7607463	2809.443724	2066.066796	2569.723633	3735.444154	2095.613498	1192.050834	1728.200939	1935.994556	1593.234664	1802.185572	3185.802872	1995.123956
7.66_580.0123n	133865.6876	116984.4189	100506.0956	94967.79092	48500.16553	70246.06104	128280.6419	129760.9956	2475.763437	1244.693423	2881.538741	3045.428106	802.4748252	1442.451322	3761.829	4016.352544	2204.118636	4211.292171	2642.323536	2110.2222	17490.59234	11247.17892	12648.27863	15822.2908	15949.71395	20806.70556	15312.16335	20987.14284	9929.444444	18027.76056	18008.65875	16426.18185
0.75_431.7334n	0	0	246.5396707	0	0	0	0	270.1930292	0	359.6887027	0	248.4010835	0	0	0	487.2821189	1498.854151	1031.34389	1967.632768	2933.024729	1025.703244	443.4235877	1076.755622	1606.814335	159.7276822	426.0566848	0	0	321.1450826	474.2187669	195.5864055	428.1278261
0.75_433.7306n	0	442.5604866	0	677.0063028	0	464.956815	482.7657587	1051.642493	0	496.1423177	626.0695531	2008.906324	0	0	0	1997.969755	2590.303712	3065.248333	4001.837534	5565.811934	2049.175918	2140.519233	2397.680053	2936.619492	402.4212771	771.5255013	1829.864481	420.1120667	742.9484703	2046.416515	1532.949566	1533.442135
6.13_437.2658n	40829.70592	31151.31132	24291.72583	18114.57378	24584.05772	22071.32929	9674.894381	8574.418058	44120.45475	40872.96382	33828.32647	30394.88329	42370.56689	31884.87211	33481.9157	17584.05599	84448.19766	75402.38793	45199.16314	76379.46672	80122.50633	41716.40486	64556.3221	48561.4372	56833.53569	60509.98658	46216.56009	42471.43069	50454.81433	39283.67546	33635.78935	34406.47644
0.75_435.7276n	0	0	0	0	0	0	0	356.8543167	0	0	363.8578655	1819.485237	0	0	0	245.3108962	752.1114501	687.2837104	1757.019137	2113.409591	742.1702973	1149.246312	1357.417768	2156.014962	0	0	557.1024804	372.4347953	186.7432533	422.9113274	834.2970439	849.1784545
17.43_446.3762n	57900.66029	42945.34583	52315.6419	56784.04629	53370.46465	41191.85429	41463.60202	35222.68474	27578.88452	43866.59821	50013.46038	35787.8178	167873.9717	142216.7733	36598.65709	120641.1852	10988.20884	6004.396344	6787.94196	12248.06245	141770.2417	11559.58562	12076.36806	10295.76947	39463.15261	50240.13556	40976.48266	44307.83209	56097.7082	47332.22976	51315.02414	48898.86031
10.35_828.1004n	115103.387	119431.9495	65534.76709	85941.08721	65055.53258	105966.8812	51799.35895	57601.66142	18185.46194	21698.99114	24937.31238	29213.18627	37713.79852	46929.69652	57701.03059	46571.85474	8087.302053	13046.23758	10044.61923	6089.824403	26201.9157	18771.57901	19852.98076	22175.54813	23008.42929	34152.30742	24150.04532	34162.89576	26887.89479	27964.99979	23004.42478	23801.98365
0.75_533.6793n	0	238.8466773	0	0	0	0	351.5202017	562.3177893	0	399.1691839	461.1543261	1286.568759	0	0	0	626.4814757	2204.371195	2187.347052	3964.990141	5095.776796	1083.363117	1489.194139	2013.352133	2238.980528	307.416508	944.3953398	856.6332024	843.1505632	346.5602029	1449.705878	959.2015998	762.229149
10.35_817.0574n	2165.469037	1977.555058	721.9125583	2017.955722	1558.370188	3195.925661	3318.158449	0	1029.950151	1324.311938	758.9989845	460.1117026	1118.058467	320.6832652	2262.990954	1112.022216	1152.748764	1.980925819	389.3969505	548.7437776	489.9381232	0	0	471.0930437	1731.284742	678.1567957	1379.935608	516.5129151	1101.178827	519.2191198	0	1261.65138
17.25_672.5224n	0	1209.124621	1219.04061	523.8970643	1112.091797	588.7627587	682.8828847	699.2784284	1003.381502	2463.677152	2692.735553	542.2945768	2660.38293	0	951.9103349	18339.14175	946.222453	0	0	504.7877894	3986.317087	0	0	0	1377.108941	1214.905535	2163.150632	1673.399454	4167.035834	1001.563655	1836.958054	3075.643199
10.35_751.4493n	628.5263696	1740.715138	60.05836954	928.1466547	1342.194578	2662.023341	835.8050907	2007.70292	0	371.9068572	1195.577814	1072.000892	912.2820978	644.8662059	17.47859699	1259.104378	994.5862432	522.7071942	256.7131178	701.0262001	688.7472701	814.7848618	617.3738522	0	1194.120919	39.01175311	515.4140179	18.55901638	1239.667527	1237.317996	1496.691567	827.844
0.75_588.5971n	0	0	0	0	0	0	0	0	0	0	0	0	0	0	0	519.4978049	0	0	1326.022377	10453.64285	0	426.8798051	0	880.3333643	0	0	0	0	0	400.6375636	4101.650711	4558.435856
13.81_301.2978n	13487.69786	8903.404171	7074.049602	6036.90766	2929.869532	10276.93243	2499.375599	2596.890671	0	0	223.2217778	121.4304576	81.3260535	0	220.9863906	424.1868451	335.0947183	404.0304576	148.2399163	1109.359937	2718.162038	660.7822807	295.6932876	1003.209008	14874.86344	17174.22098	15388.54787	16447.50763	14923.48751	17304.85663	16346.78814	15188.16537
0.75_774.4835n	0	0	0	0	0	0	0	0	0	0	0	561.059566	0	0	0	0	0	0	0	4938.500229	0	0	0	961.3100592	0	0	516.4877181	0	0	0	3548.11192	986.0929144
0.75_841.4400n	0	0	0	0	0	0	0	0	0	0	0	187.5836074	0	0	0	281.4575164	0	0	788.5066987	1170.438094	0	0	0	255.7311878	0	0	0	0	0	0	1532.452898	0
6.10_1041.6016n	181.2616903	1175.120607	883.6506168	3935.802951	13602.1628	1230.125287	16035.559	21268.05581	1494.384478	182.3172281	203.0207041	190.527857	2054.226606	3471.379121	1909.171069	5387.934987	131.9022537	123.7823353	0	9.288201934	0	24.46488757	193.6951609	128.6251205	1348.059761	1635.205345	1138.922151	1452.364835	1341.395252	1779.705694	893.9211236	1345.760405
17.93_717.5331n	173619.5695	132484.5568	179095.6575	124795.8385	129655.8484	156198.1079	98556.59123	92854.48036	85438.28411	136657.8974	136198.4988	122041.2331	155470.3936	115673.1359	135583.0713	463125.945	10768.70261	10683.78289	3372.661584	21356.33314	95477.70474	39434.10716	25553.67534	43123.5539	99604.27182	100622.8694	102628.7405	105679.2972	126217.6949	114958.582	103257.8142	111824.486
10.34_781.5308n	72879.35097	90186.38356	40923.68003	64668.29236	53553.8135	84376.10447	50211.98849	42023.2894	17568.37318	17449.45755	20283.84024	16082.73133	22129.82359	37291.10139	37853.2438	41398.92106	8650.355553	12765.99656	10076.57288	6664.929215	17713.61502	20431.13384	16622.03921	18167.18409	19449.91156	23715.53449	26945.19136	27411.8031	19054.25332	23961.37902	17557.68751	24153.96915
10.33_184.1460n	8457.225103	10564.48051	7485.862562	6332.404382	10256.80973	8282.339593	6305.466449	5705.725753	4479.493135	8431.102578	8413.88948	6294.627942	5717.881818	5010.058611	9880.142747	7099.659748	10327.45791	9586.529322	11168.98867	11051.73514	5544.923768	7515.569172	6401.171283	5531.969446	8198.321112	11066.71047	10360.56811	10312.51247	12001.49338	10361.33937	9872.909185	10629.71896
10.13_213.1725n	62.81657441	90.7524791	154.7995606	91.82683383	0	101.1126334	0	0	0	68.72524263	72.38542529	46.93579475	29.23638532	0	40.55998665	41.9230051	113.854646	37.1441137	86.7123636	0	135.1131743	95.75261325	50.33942248	0	119.6581275	132.9656381	217.1272244	324.4867622	300.2067999	306.8386018	440.9862788	305.0195603
17.32_321.1631n	144.2266258	0	0	0	0	0	0	0	0	139.6494793	0	203.2242364	297.0147863	142.8529674	0	176.3949098	0	0	0	0	356.5932989	0	0	156.8118577	0	0	0	0	0	0	444.3990991	0
5.83_201.0789n	1975.410501	1915.512169	1389.513341	2259.512823	2254.340242	2240.678399	2077.494595	1847.217644	1360.428621	1369.656616	1632.370479	1450.574541	1708.337365	1548.871391	2019.037424	2726.644272	431.3900008	338.0915003	487.5561605	480.7639212	1121.225262	828.1892959	933.3473153	711.1782428	544.3223694	858.6575894	568.7965411	672.7674947	858.8383789	455.3505995	923.0068262	534.0009809
13.40_450.1577n	77.72639164	6732.067467	0	842.4886342	0	181.5631007	0	0	0	0	23.90411085	105.0011815	408.6684575	996.1401178	0	44.18612308	327716.7244	304355.7992	453490.9521	430105.7665	368877.9457	499264.53	362552.925	270512.9128	96759.51462	88190.31914	76870.23161	65475.70584	61374.24109	49693.40874	46017.13822	42591.27238
5.82_1178.5735n	815.9498966	7744.044411	1693.082979	3918.990117	807.2354296	13809.68622	877.31014	837.9861128	378.2723769	1744.172715	1284.92147	2691.781508	7934.637637	13030.26565	5953.817869	4824.209359	0	0	0	60.9973378	0	129.5581556	0	0	523.6799572	791.5336931	199.6707895	361.3526749	122.0602587	493.1576436	776.8069114	154.3381053
4.27_212.0685n	0	0	0	0	0	0	0	0	0	0	0	0	0	0	0	0	0	0	19.69172509	0	48.26296007	0	22.4345045	0	0	0	0	13.03087551	0	0	0	0
5.82_153.0790n	16.41797628	85.95167047	1.654949261	43.22092437	0.35902163	39.77545516	22.06101349	0.475469833	28.45725618	0	0.59322036	125.4885557	202.4023058	287.617259	62.90154212	28.30473051	109.2609378	126.8816434	173.5673101	0.484287857	60.6750945	0	0.039489246	29.47508837	218.8668199	272.1221342	233.151029	283.1400602	272.2034119	237.4377661	423.055545	229.2233828
11.74_917.8218n	36042.33989	26956.188	23112.8688	60633.53242	20273.4243	32505.31272	53034.95996	57688.65945	56399.86982	37969.06553	44790.86401	49588.40436	93848.15463	91587.41163	66932.88823	66864.25997	3434.212712	4760.136203	4862.281525	1802.001237	12507.57941	10097.27909	13249.91742	17844.2562	18515.13677	17682.42893	16588.73956	17967.85645	13362.99641	26527.99086	11568.26442	12722.25853
5.79_702.3550n	0	0	513.6962883	311.3427629	53.78574217	0	0	0	0	156.7964903	0.160241807	0	0	0	7.100730056	0	14.04978305	0	0	0	0	258.8081736	0	0	0	0	0	0	0	0	213.9217268	126.4434051
0.61_393.7352n	140400.697	161759.8383	138151.168	83750.85106	24801.80949	75586.14612	130384.2667	117776.3406	135167.5589	132615.7528	130617.3768	126113.8302	108613.7913	82047.34599	83819.76521	72426.92442	266995.7322	306696.8756	359719.5803	296237.4965	208268.7385	216448.8352	183886.6875	176807.1252	267069.2756	245439.1881	247354.1398	252988.9542	193182.9249	243086.9658	261793.1503	215686.8125
13.89_600.3161n	0	0	0	0	0	0	0	0	0	0	0	0	0	0	0	0	0	0	0	0	0	0	0	0	0	173.739747	0	0	0	12.63927951	0	0
4.27_729.4601n	1421.159612	2065.701465	936.5599275	4061.799389	1603.438936	2434.266758	1072.733036	448.68042	1209.834018	362.6786537	492.5795421	351.7374068	4125.725217	4681.674608	1181.475269	964.6450949	0	193.8702016	0	54.01466215	1742.730505	430.477352	1020.747054	890.1155681	149.5383908	0	81.67735373	0	346.3312188	152.5876012	0	351.4112781
0.77_517.7131n	0	0	0	0	0	0	0	0	0	0	0	0	0	0	0	0	0	0	0	0	0	0	0	0	0	0	0	0	0	0	0	0
17.30_404.3265n	8263.73549	8671.941757	11933.83584	7407.548591	8154.786034	7464.395729	7427.216745	8723.422684	7265.780972	10382.43132	10203.93524	7936.785312	8803.171643	7467.778654	10425.87513	10924.31263	9200.532479	10593.00421	7577.354788	7919.853447	8049.107807	7926.807347	11869.34023	7596.953369	6740.910004	10171.47566	8882.465159	9950.699805	11940.24013	8224.722991	9760.601042	9297.725075
11.74_917.7500n	40594.69721	44555.17454	22442.71071	79380.1836	60691.60169	53641.30346	74937.81736	72665.43358	102917.1708	57598.0864	57795.86621	64902.30002	136507.4533	118439.0979	81344.16971	111409.3657	17367.67944	9762.940204	10670.95231	8393.011908	34261.31748	27003.48779	22848.20112	30648.15066	26937.96973	23618.42031	22316.35075	20131.36063	19366.87002	19254.27763	24929.15606	21838.66488
12.25_308.1596n	2894.162629	3371.808762	4052.442503	3390.882173	2846.599535	3377.866742	3337.440778	3396.195114	3362.359689	3670.884708	3052.74266	3768.108482	2836.783657	3727.967307	3686.273572	3029.337018	4084.511571	3402.740391	3903.951973	3662.311883	3690.522826	3608.78989	4631.760424	3872.620493	3366.849495	3710.164306	3446.563427	3723.432547	3775.437272	3893.487768	3314.776994	3894.812271
10.34_816.4129n	72725.23162	73822.23833	40952.74021	54043.07859	48683.8867	76172.63147	40716.60068	40075.93825	15984.36264	18086.65796	18663.24245	17787.62996	27665.11934	38198.65877	39953.72549	34640.38836	8087.474956	9558.012065	7808.168902	6782.668086	17434.48461	14389.07016	12178.36612	11105.45435	20789.9734	20759.37564	20865.54535	27089.60845	16223.8146	19954.20776	16904.70183	20642.37439
17.27_775.5746n	7206.073808	722.3901823	4004.038261	33642.45096	46664.36054	33182.88876	21857.55122	22195.36198	5911.543762	3339.864649	5674.676566	4369.486472	17388.18629	12448.20055	14397.29198	143370.4296	0	10.86952648	0	0	30459.00656	6040.089507	7380.060935	4772.357689	10846.91142	8277.161516	8724.84539	5248.59277	15554.18124	6451.602577	9681.404319	9577.054135
6.10_209.1049n	750.742733	398.5279432	1039.940604	124.0017619	586.7676933	171.4706512	123.0400213	133.9705381	989.5761853	1301.168527	1022.615666	1150.950078	850.1855249	454.6930156	806.6548122	429.8492872	2034.387888	786.4363727	581.3725916	1268.844929	471.1667545	1038.822112	92.51884976	331.2387079	3870.548196	4514.206437	3959.653415	3935.601327	4069.735306	3528.997185	3628.304387	3851.338563
10.33_143.1310n	1517.180418	1970.414182	1077.603273	1222.308556	1557.013687	1154.092764	1289.049086	1234.088942	1285.151016	1893.773137	2173.428586	1170.3635	1064.196036	800.2213505	1302.892521	1264.156112	1845.461239	2506.081031	2635.310902	4214.69463	1533.988363	1933.872178	779.2015708	647.2701483	1926.452455	2432.233427	3207.82668	2234.664001	2145.994034	2950.796599	2209.283378	2903.674572
0.77_258.0823n	2773.436206	7920.326897	3067.362265	8592.235702	6508.672168	26053.62121	2971.160875	3011.221302	6759.410517	5688.397676	7690.949053	8418.204522	11276.49101	14452.51883	11063.35873	6302.196816	325.4734028	34.09093798	22.45125057	0	551.3753821	105.2375152	176.8123194	206.1049666	5788.758187	5836.529433	4662.506111	4574.931047	3381.191687	4116.256036	4149.979279	3422.331269
0.61_383.7285n	72676.66408	87952.07277	70271.83575	30359.98487	6907.988315	35187.03185	61903.21884	51487.5452	62316.97244	70026.95535	65160.29694	59328.91258	51768.98296	33953.15324	32824.40004	29948.58129	140373.5003	152992.7268	178368.0352	147309.3028	117900.0902	121410.4145	99060.81685	91510.08148	142318.0913	126353.38	134645.2328	138088.926	106039.6905	128990.607	138578.1695	112322.7119
12.17_918.3885n	99.79507353	2519.604517	1212.041505	2874.227956	9634.662564	2130.935852	8439.783319	2483.730007	8777.482398	1631.841232	4070.799123	1964.229738	8182.346004	3320.363127	1117.065664	5242.761824	412.3876227	0	545.1663703	1011.130513	3725.285528	11027.00874	5950.538953	4540.620452	3941.033527	2912.262662	0	721.1340142	4425.963935	1140.109531	18.25041552	579.6670103
0.75_809.4769n	0	0	0	646.0240379	0	0	0	1561.287222	0	504.2492815	0	3276.176663	0	0	0	2360.559339	0	1025.107831	5666.658448	16129.76817	0	1030.836599	1151.570183	5473.174457	0	0	647.6050597	729.0891934	1379.131739	2485.867079	7557.160711	7740.381599
11.80_273.2670n	182086.1015	203198.2226	200961.0125	166195.0684	178846.9604	178815.5454	146510.2824	154743.0884	138642.7603	124383.6975	100742.0932	146858.7612	164144.5896	116935.8902	87088.22661	255087.2935	204519.4915	120516.529	130184.3811	153622.0831	419665.5699	147465.3541	187642.0258	204211.6076	295582.1014	318133.6361	305566.8156	311607.4754	341294.6631	294006.6784	309103.1804	326283.3103
0.61_453.6910n	74549.65127	87387.42826	73697.7868	45135.79563	10744.091	41423.80004	65991.66716	59967.55193	70042.43748	70190.48667	72812.38317	65841.91864	54805.76169	39843.49306	43943.48314	36521.17125	133832.7116	158194.3265	183698.9221	148240.8241	105785.7684	117054.905	95928.34189	93909.06208	132774.5672	124636.1361	130649.6309	132014.5733	98388.1131	127125.7334	139018.2841	113962.629
17.35_763.5378n	0	0	0	0	0	0	0	0	0	0	0	0	0	0	579.6652859	16949.23448	0	0	0	0	0	0	0	0	0	0	0	0	0	0	0	0
3.87_115.0271n	23.03242774	24.87413069	0	0	41.58232873	0	0	22.62495716	35.66914586	17.6103669	55.84342128	41.82379277	101.4805013	199.9409802	94.15675459	117.8884564	0	0	0	0	0	0	0	0	0	0	0	0	0	0	0	16.1092764
0.80_156.0826n	68.29852115	36.95783064	51.00112943	28.66576554	65.08115647	73.63982485	95.09229582	67.53258613	34.53234708	74.88646135	54.52097945	65.36412711	204.4665368	295.1694962	381.9422283	277.9041472	6435.090073	4313.903869	4077.441025	2802.532686	7940.391202	5301.592978	3473.438638	3368.311523	2506.96506	2523.781333	1590.858498	1631.087388	1223.603724	1296.298578	1129.508843	1279.063349
13.43_488.1043n	0	0	0	0	0	0	0	0	0	0	0	0	0	0	0	0	8139.958131	7516.14494	10247.93857	8543.678294	10607.87394	8915.273016	7364.537747	6410.073865	570.8784974	677.9015428	1536.756411	454.3389309	1133.551645	0	705.3843213	365.7219472
17.90_663.5221n	5255.551791	3206.060968	5818.937019	1799.065292	3370.484291	5919.581833	1149.678836	1733.335234	5210.579826	16753.09517	16245.97166	14269.80408	21842.71322	14328.09508	13381.19412	77339.04322	0	0	0	1173.632022	5605.274972	2285.866226	736.0292108	1946.431707	5880.108075	8245.046061	7854.193271	7457.671174	11794.74074	9071.682371	9205.629627	8384.307219
11.77_919.4628n	15123.39612	6650.338951	9308.044641	19340.43406	7468.113176	7298.128378	14168.50866	13542.80058	19994.46343	4690.125314	9673.648023	15548.121	30119.31698	26066.64088	22689.08457	18410.12003	867.4957628	2363.751436	444.5956142	5255.903659	7072.945839	12991.43214	4152.902825	10157.91704	6697.394591	6217.349722	8933.806612	4756.543328	5203.577191	2282.544927	5227.89289	4396.198162
17.40_1897.3363n	468.6827226	444.1622133	693.0214323	524.593481	1813.288575	743.7230633	1546.985676	804.2775247	0	591.84901	495.7459006	424.5076061	509.9249821	1297.070464	1180.536398	439.9232782	875.8238814	0.475726034	1185.421821	0.156580588	559.7942582	1027.939652	2714.151141	0	977.0187331	763.5694523	7.471708193	1689.772436	1574.885267	2.179977824	650.8388228	970.6935117
0.80_152.0947n	1765.187015	1506.641335	1449.774207	1117.515147	687.8993048	842.2650707	1078.882258	1241.396631	973.8451054	761.5076177	517.2228618	615.008834	499.344199	380.4510748	236.6220574	354.7733538	111.7206376	50.47309228	63.7151127	17.68614365	263.8709334	167.3168459	146.9784525	179.005504	298.4826444	249.8846972	265.0062973	434.472579	268.6722511	239.1437347	312.0431591	325.7071188
17.35_2115.4532n	0	0	0	0	459.9297593	0	447.9408174	0	334.8578177	0	357.4523278	0	0	0	0	0	467.9996895	0	0	0	357.5774812	356.7443246	0	0	0	0	293.0586254	0	0	566.1876588	0	0
12.25_310.1776n	29989.06346	29201.63254	33548.34171	33215.65503	24004.72068	30245.87715	26120.95513	27798.75775	26875.52696	31913.31644	27954.58535	29569.64326	31212.84085	30241.57266	31196.09436	26966.63124	31386.53867	32576.02124	34770.34928	30151.88631	35634.17163	30971.80468	36021.18066	30089.33402	29574.44857	29134.1737	30015.1541	30174.09809	30935.61494	31173.8331	30436.79191	31815.27804
17.90_829.5651n	54613.70256	36412.19961	57757.52285	37376.80913	44495.08879	31318.57302	32863.91291	32750.24856	40054.21631	37296.02078	34263.60367	31821.57717	30930.51941	23284.77569	22039.50042	73477.85724	1968.232027	4774.173817	1144.637572	13185.11141	81599.71452	22873.57805	26153.41669	31409.95685	32753.98226	28514.96085	29625.39654	29210.59033	39606.16514	32827.68985	27867.39613	34466.55425
0.63_185.0088n	13982.09128	17929.89984	11528.46734	31526.39315	32774.59921	31312.73855	27028.78427	21789.67516	5737.662678	3952.544068	5769.188428	5692.288196	8149.622073	13367.77628	9703.200649	6322.456546	0	0	98.06951305	0	3273.050113	3035.693357	2809.097369	3073.95698	1571.658594	1020.27844	1405.536745	1090.738371	1177.269174	888.1247511	1266.78966	1095.705369
0.63_177.0013n	7924.443252	8018.459947	5710.680078	17355.67946	13861.72097	17489.81345	13965.56824	14976.01657	8927.824669	7162.572272	10958.00634	11609.80018	6497.545349	7573.959216	5254.527428	4145.196056	5080.543914	3015.769737	3924.977835	4952.680918	10372.21721	9825.087697	8407.982785	10822.69814	3926.706173	4398.644117	3729.949903	3902.857848	3015.507245	4065.949185	4625.638064	4901.860862
5.83_929.5686n	117.6349296	241.6130734	156.0826675	145.5376758	2268.039642	0	1923.361724	1586.645498	0	0	0	0	241.9073356	307.8039058	152.0200528	815.7975388	0	0	0	0	124.1208787	0	0	0	0.063283572	0	100.1254601	110.0647715	0	0	0	111.6064273
10.13_898.4865n	0	0	0	0	0	0	0	0	0.312847225	0	0	0	0	0	0	0	0	0	0	0.022611063	0	12.7950316	0	0	591.142664	745.2751143	695.4777138	812.8588554	892.0977667	424.1004273	745.3720516	213.9382426
3.79_157.0739n	310.0802637	220.7812131	203.5876889	214.0360661	77.15618417	114.1900785	67.36307572	133.8211337	3147.422378	5678.956616	4837.255233	4614.345859	2331.010212	3358.992322	2547.324176	1540.773039	29.77581237	33.10998133	35.81236497	79.29520309	58.43685213	464.0547814	263.019307	185.464002	352.0178322	397.8737375	185.9050005	312.6984057	271.3740928	124.1659557	294.0218498	298.5307707
17.93_1294.4294n	0	0	0	0	0	301.3372907	0	0	0	0	0	0	0	0	0	279.7531308	105.7423541	0	0	0	289.5330655	0	0	0	0	0	0	0	0	0	0	0
3.90_289.1637n	1095.978527	355.393967	350.4693324	658.8700374	923.5855423	441.4520035	1331.111773	1210.874544	794.6836145	74.66084119	0	412.0242763	725.3025809	787.8862209	455.9096385	954.3978105	374.0507102	0	129.2377564	0	0	48.67026879	0	137.5058946	278.0792903	618.8683427	503.4043716	250.35593	428.1322339	614.7413283	494.6379297	426.6090819
0.63_240.0820n	3112.071029	3071.425774	3551.704692	873.5628188	1397.630786	1528.514236	2269.151105	2198.110511	4161.684492	4824.503283	5332.596422	3608.153675	8086.186438	9513.039517	8661.48901	5859.498722	2668.442995	671.3241256	1246.365671	1695.79598	3215.64359	3658.300919	2320.131834	3604.572522	2304.5904	2415.299502	2046.346569	2025.241771	1717.413829	1883.252784	1728.192785	2042.416962
17.43_701.5014n	24503.96482	17538.263	16723.64313	76664.52847	118571.4793	88771.97651	79625.37783	70974.52696	1910.438499	2955.955527	3955.961139	3251.112042	13509.31084	6784.308475	6131.037565	98750.47432	0	0	0	0	8689.868156	399.220458	0	1729.900891	11763.20879	12341.30056	13673.24847	12192.3524	17041.39919	15793.05101	11590.04503	13399.75738
13.75_394.3559n	7716.097298	8261.15753	7814.510972	5970.909495	7755.270968	8690.923212	6779.793021	4027.365154	8047.499237	7741.776064	5667.255097	5669.360245	6499.948787	7548.142303	6986.572943	6034.899772	7373.246212	7152.882735	6393.617024	5945.090305	8378.918747	7989.547148	7170.086048	6288.339083	7645.567279	7001.575736	7345.664616	6744.944696	7589.275443	6139.979815	5780.216735	5999.377646
0.75_317.8130n	0	224.2079794	0	121.0984884	0	0	184.6273807	0	0	237.9163684	0	1273.661769	0	0	177.9292833	721.602313	1005.737608	1580.851086	1873.129065	3462.700011	1136.409658	1045.903803	1113.17776	2249.241261	231.0983638	0	730.1948981	402.1954954	642.2819562	322.8740778	751.2431328	828.3355144
0.68_893.3738n	1449.181981	1155.170064	1565.93284	0	0	0	49.65116282	0	0	2317.337863	1420.002585	2616.059659	0	0	0	0	20768.67205	17076.95398	24612.84366	16228.27519	12107.14586	8592.194718	7094.15475	5404.478313	14655.21423	15200.38597	15484.46797	15002.50295	10480.83332	13440.97775	14483.89492	7999.554235
17.77_803.5486n	240673.2638	192227.2159	249513.7932	192699.5102	230958.519	176845.4387	190637.2932	170076.0857	113839.0582	124932.9272	105656.1884	106119.6555	102319.3598	90281.93444	86594.11938	259148.0712	14095.01914	8820.294654	1968.449865	24308.69674	246950.4844	82195.05343	80457.82705	110531.5439	119479.8731	104390.7114	122183.5529	116942.7174	133023.1458	113063.0859	121441.9187	113964.9456
0.65_296.1581n	0	0	0	0	0	0	0	0	0	0	0	0	0	0	0	0	0	0	0	0	0	0	0	0	211.5324685	201.2027255	334.2671435	210.6090478	0	0	0	299.3541188
13.51_316.1347n	3979.418777	4211.44268	4224.27025	4331.655838	4089.917665	4895.379735	3643.139244	3861.661397	2572.805344	3301.409635	3234.290111	3256.072752	3673.330449	4083.36304	3518.025181	4015.738151	3915.472468	3150.640861	4348.820929	3552.490784	5526.092733	3694.066648	4741.320714	4150.107937	4425.084794	4549.448835	4424.98586	3932.763802	4843.025252	4763.201344	4944.085531	5187.8444
0.82_233.0568n	0	0	0	0	0	0	0	0	149.1193153	379.1840453	401.8475312	972.6366198	113.2623078	210.2756696	232.0164586	142.0501152	0	0	0	0	0	0	0	0	0	0	0	23.78103133	0	0	0	74.59973954
15.93_350.2797n	3250.041865	2962.108119	2996.425612	3479.747633	2574.478914	3497.792879	2372.9285	2641.054502	2698.824387	2415.852238	2814.666393	2716.40768	2811.692758	3462.336911	3392.031235	2373.450558	2917.453254	2893.844073	2770.034629	3172.886807	2673.26359	3044.96858	3485.861512	3154.3001	2403.555566	2641.474181	2625.710802	3283.712389	2948.482082	2843.402928	2905.459045	2494.928711
0.68_865.3799n	1064.210066	1080.059542	2319.091326	0	0	0	746.3621874	0	1233.032932	2119.337856	1815.472387	770.6969665	0	0	0	151.0411461	23525.11907	22105.55277	25128.09039	20007.75241	12764.81191	11623.26975	8421.185826	7260.465276	23380.64812	18781.15071	17087.39369	17693.42078	9301.510304	13548.34383	17395.24665	8971.303944
0.68_867.3764n	1075.586064	2237.827652	2984.208869	0	0	0	0	609.9462763	921.5775233	1244.138096	0	972.4648699	0	0	0	0	33603.79824	33057.21905	44125.67982	29551.95796	17110.53133	14166.91589	10419.13315	6077.093596	32930.91118	22750.57786	24839.74255	20990.8928	12946.12601	16855.21787	17669.88429	12283.08717
4.16_802.4942n	0	0	0	0	0	0	0	98.18499505	0	0	0	0	0	0	0	0	0	0	0	0	0	0	0	0	0	0	0	0	0	0	0	0
12.12_240.1357n	21603.60422	23567.27528	23322.63047	21837.18019	20986.16392	21895.11722	20875.06004	21518.80541	21295.56232	20090.68175	20396.98253	18819.99732	26051.21012	25522.32125	23181.75796	18440.87378	20065.87672	25774.52606	21841.69624	20357.65852	20276.03975	24681.5376	23910.68607	22692.15991	19739.01926	22060.54662	20401.70475	20147.84353	20926.79162	20132.13998	19725.19865	19940.09505
0.68_977.3179n	9736.840434	12422.1518	11907.85074	1627.046429	0	1494.855836	5695.545629	1417.032519	2898.711806	5358.715142	7443.853629	6457.157093	1425.460725	0	0	693.2354309	36825.74696	41664.0884	47240.44178	37882.88051	19636.33798	26025.36413	20272.9577	19249.7664	34791.09281	29021.55069	34745.06747	32265.68328	22685.9736	29342.03413	26650.8358	23073.30898
17.79_729.5332n	1346563.898	985980.4049	1337978.433	2295641.933	2728643.937	2259781.689	1936029.913	1687175.388	314014.3279	448070.0663	391128.8214	397325.5972	702256.59	620384.1325	713263.2029	2506721.725	104716.8142	82202.60206	36119.07415	145566.292	854446.3435	346298.6811	316118.4624	379697.9626	744981.8597	747629.8902	822333.3395	778153.9006	1003017.071	792678.6374	808545.2057	826101.5835
17.79_2449.7901n	598.0317762	0	0	1886.40846	393.0523066	0	0	187.2838429	0	0	0	0	0	0	494.1314161	0	0	0	0	0	0	0	0	0	0	340.4493365	0	0	0	0	0	1544.478268
0.65_433.3122n	879.4933866	598.0739855	1107.757843	168.0491007	0	0	270.6930846	368.9667491	0	0	0	0	0	0	0	0	672.1076346	354.6515707	0	630.7519858	1598.571061	964.2831536	888.8369045	804.2448488	1266.468455	1411.684863	1329.960842	0	530.7081909	491.6037987	1241.996125	832.2455121
0.65_139.0302n	300.6293962	322.1519746	194.3936323	2221.459493	4586.257503	2232.605764	3912.242939	3598.49621	2581.464397	2171.428429	2519.250322	1947.192182	2895.333706	3476.139975	2856.651913	1740.223147	0	0	0	0	146.9328012	47.64420133	47.08983964	0	391.3981655	428.9756528	573.5226222	363.9503463	249.4627382	371.2549196	369.825572	233.5435363
17.69_366.1657n	3719.440152	3848.347152	4383.947306	3054.418372	3419.031729	3776.298576	3588.890401	3912.858661	3179.848512	4538.12676	2962.914143	3539.974286	2205.179603	3440.350523	4889.263309	2675.35465	3809.794221	4082.598863	4650.328949	3826.024857	3846.780793	4140.556779	3392.098972	3231.777956	3200.859411	3817.023729	4229.213952	4102.155999	3984.521543	2835.629845	4394.039094	4308.097509
0.68_963.3005n	2662.496379	1239.465642	2535.469244	0	0	0	1061.142836	0	0	0	767.6332675	774.7189639	0	0	0	0	17016.14906	25441.35464	30753.82193	19649.94481	8121.738027	3996.188493	2374.699874	3993.035591	12446.22596	10413.96625	12974.79523	4577.01687	9191.800208	10219.83842	6724.967276	4653.440249
13.51_276.1726n	548278.4663	594248.2687	602936.6312	578505.8414	542026.0339	599450.2428	602039.8137	592189.9086	573471.3464	557999.8904	574012.4705	574619.4903	560034.7659	629410.0602	577710.8669	549292.8299	659407.9941	602811.1373	680714.1563	645167.5783	689885.5494	620219.9492	643076.7631	659839.6663	632648.5555	596146.2262	601712.4686	606523.956	605561.7989	636667.74	647952.6739	629092.5281
11.98_778.2530n	2925.808463	2876.869538	4913.52374	4901.516221	10135.22472	1812.019773	3502.68177	6034.130497	12696.99688	3826.950051	644.9962671	1785.715264	3558.786008	1838.370036	453.6338048	1602.886355	252.6387569	976.9669951	2811.212562	1860.848279	1437.844212	8511.623386	2163.152782	7284.476869	815.2113239	1900.535019	1421.506206	4658.23027	92.50093041	1648.425933	1169.978659	246.402195
17.66_777.5335n	116271.5306	89560.33076	112549.7015	98663.69991	122291.7576	97222.52812	98086.39526	85336.29728	83353.43986	94797.9126	77764.98448	72561.98432	67571.46162	53201.12846	53039.88684	166749.5779	10439.4523	4717.024387	2477.373044	15795.8589	241388.5365	77093.11923	64409.59464	89001.0128	84085.6683	74087.04693	78618.69243	80665.23936	97279.28471	84454.39589	91499.99385	78674.4219
10.20_865.3563n	52480.73541	48077.01046	35772.37336	49817.56375	40317.43433	56286.45059	45175.19391	27359.8897	25026.61044	32789.57866	38783.72055	29400.54687	42729.91682	41643.88941	41565.53778	40624.08294	11934.32865	10051.65981	11713.12335	9437.38736	25390.12699	17713.92641	15426.57324	17120.6592	17531.64298	27558.28559	31340.95543	31077.33495	20655.93598	29046.76495	24574.41691	30369.64507
13.51_220.1099n	10220.31129	11479.11634	11044.44048	10562.59828	11848.6606	10827.93238	9703.095216	10649.54628	9837.097208	10515.61383	10084.2265	10018.21186	11264.16756	11827.409	12485.60123	13280.65344	13158.68307	10317.99687	12713.62709	12602.78698	14788.08702	10582.70898	13957.22643	12949.94643	11938.41507	11076.80444	11126.03997	11340.89821	12523.71134	12546.28244	12888.13934	12422.64023
0.63_640.7149n	26497.55267	31333.23099	20038.13076	17192.61511	5641.558415	14728.02849	27590.64707	20834.13902	7882.585513	4426.61508	2436.473651	6931.371953	7795.050842	5089.315214	5279.853144	6702.231216	1254.361184	0	1282.541087	0	5615.178325	8456.296081	7767.013683	9730.737499	4381.015721	4342.040348	6824.925098	6306.617658	3506.68616	6493.477826	5211.611151	4106.490247
0.63_582.7560n	32678.0124	40599.44549	23467.33385	26582.94337	9325.035825	23573.05342	40184.46482	28699.89876	8444.509749	8550.309619	7158.283304	8811.162627	9313.882224	9923.418911	9347.831788	7459.251326	2358.054536	0	1517.111724	388.3729878	9656.296752	11699.24821	8913.874976	14737.82477	7744.434555	7764.978352	9296.608796	7264.24443	6702.391115	8950.239313	9711.619971	8301.417642
4.06_361.0944n	4214.644525	3277.78369	974.8081094	0	0	0	111.2732002	0	3462.059147	2598.424032	3411.052657	3085.428456	15895.84103	19910.25538	9178.826936	8543.545873	0	0	0	0	2846.898269	1107.537679	1353.433389	2514.395175	690.8430592	1088.670961	653.1440586	1025.487925	594.4193283	831.641455	868.8939071	1281.168374
4.06_654.5038n	0	0	0	0	395.1457832	0	0	0	1846.609724	0	0	0	60.74662092	0	141.1560887	0	0	0	0	0	0	1384.270498	765.7229739	1695.228053	0	0	0	0	0	87.73247347	0	0
13.62_328.1460n	6220.385092	4550.37642	4018.090682	31844.5983	12076.88552	5576.147036	4251.64482	5160.921739	2038.41323	1593.12236	1153.865615	5544.573846	14463.01265	10663.40397	1460.388275	7749.831193	5848.096572	3503.769694	1915.560182	2450.169889	42176.49245	3925.905706	2972.184139	4469.713726	6932.335807	7514.375876	6803.769835	7498.939425	7611.870594	7513.014844	7421.937759	8215.45249
5.96_317.1836n	5134.233097	4644.212698	6258.019145	3033.366629	3517.405906	3900.560635	3052.378296	3059.493243	4965.080518	5084.97118	3579.920449	3791.354697	2779.884741	3152.502151	4987.451386	3694.734876	6683.616348	6260.486499	5633.921981	9076.949128	5106.564212	4676.243614	8272.013659	4586.547051	4988.910999	6852.373129	6134.571248	4451.686386	6256.892543	6361.076132	4777.25996	5391.245059
0.65_139.0744n	808.1472581	909.0805928	725.8780211	981.986943	453.1741888	793.9374496	1029.045868	1231.923805	0	0	0	0	0	0	0	0	349.981994	341.6602214	104.0087665	156.4676251	172.6695443	231.2065806	61.70119297	146.7946107	94.45233883	205.5964235	82.38715123	151.7196357	109.3684607	113.2229511	113.9379004	139.5722734
4.08_276.0955n	7163.350165	5984.902365	4143.40767	6082.457158	5553.613746	6268.373469	6006.307405	4896.790835	5433.056754	4312.03766	5567.992944	5336.551446	6313.731266	6340.780453	4450.261908	4199.307396	7088.469748	6615.83595	6758.097345	7515.145745	6581.762415	6458.472272	4957.809949	5888.349654	5628.326291	6267.435041	5597.904469	6468.541374	5377.928149	6718.234193	7191.924491	7282.137356
0.68_778.3875n	50446.64228	66284.05442	55338.10408	49092.39007	18181.1824	40603.79068	63172.57498	55036.55456	53036.86705	56354.95561	54540.12149	54754.5497	61587.58152	61797.70132	52523.87928	47120.44081	130799.2598	159533.7022	183528.5093	141783.0393	85882.56788	88610.3044	71580.14739	56521.19564	121564.2696	100284.4854	116230.7041	108830.0457	84481.17373	100835.4349	109890.3755	81575.88798
0.65_434.3107n	5812.966455	6252.395242	5360.02008	211.6432119	0	1181.618527	3242.986927	1029.608023	550.6178186	323.7180086	0	350.8873146	0	0	191.1313597	0	921.6970828	1225.039546	584.3384178	733.2987304	4303.754614	2745.66422	3525.6736	2542.483523	1707.604998	3139.356515	2661.048308	2437.164007	2416.580187	3443.113458	2601.079606	1877.232675
0.68_511.6500n	76990.28433	86405.88385	74059.13705	39386.73726	10553.49189	37863.11078	64234.31988	61758.80891	72331.23971	72263.12996	75126.94606	69631.10394	54869.59605	40077.94861	40419.79974	37699.24852	153091.4401	179874.0119	199389.6244	172095.5741	117080.5418	124337.3333	108093.8686	99887.71462	152529.0419	138094.4857	139003.2151	145485.9654	108700.1417	140553.7794	144627.1658	120030.2145
0.68_275.7988n	27867.88913	31345.89851	30941.78734	15128.95833	2066.847313	13105.5336	24458.50895	19774.80701	23534.42426	24813.76598	24860.2502	24308.0261	17664.10128	13547.46466	12991.18314	13333.58878	56016.76227	62501.60001	73538.9007	63455.07525	39968.02257	45698.93808	40509.31783	36193.11282	57958.10805	48508.58561	54986.8134	56379.78316	39248.84441	48641.60046	52692.43186	45256.85095
4.11_736.4591n	4.853504814	101.7288242	0	523.2060726	3262.247972	209.0068699	1512.861174	1289.166106	34.17853495	11.29902671	48.03217528	22.97449351	33.26184947	72.78205718	119.5562369	59.74438139	0	0	0	0	0	0	0	0	0	127.5769092	160.082807	1.728110153	0	0	102.9522556	0
0.68_565.6148n	145643.9389	170870.761	150794.1972	73450.60792	17634.46237	67653.03957	124973.8043	112972.1247	133783.7546	138630.8052	130990.3561	126645.2135	99263.24625	73052.52948	75523.03936	65623.58533	305932.5914	372289.8004	417553.5368	340859.2761	234379.1768	250549.4158	210837.826	198898.599	316492.8955	278773.9165	285413.6699	298694.4942	217153.0023	268803.0023	295845.8816	245261.7527
4.11_747.5002n	579.3078317	1490.194151	946.9836157	4085.349065	9402.110364	2151.645792	8253.219367	8467.339333	854.5386627	274.7370732	0	0	2484.775104	4427.836704	3278.17176	5682.974402	0	0	0	0	0	0	0	0	992.6900184	1169.795965	735.9874907	854.1490561	793.7939374	1041.071422	1007.728854	1198.307045
0.68_395.7321n	64253.71586	73542.93232	64340.54262	37033.37117	9793.464445	30550.92812	55614.32063	53301.94156	61813.30617	60376.7788	57321.05241	55143.62402	46219.18701	33312.77029	35578.36869	32543.55625	115551.4409	125772.0359	154848.8688	124500.3345	90509.00573	94134.58415	83972.45713	79550.56558	113890.8204	102254.0448	105651.2072	112857.481	83159.30975	106047.9023	111449.8786	92143.0828
4.14_164.1048n	207.5548849	0	129.2453758	144.2956961	179.0928823	0	108.6717081	158.7185607	160.7654012	45.95226033	77.15731512	66.38454884	62.16200044	39.74721712	142.6993295	143.530121	107.9643674	122.6022956	51.28443987	85.86859423	131.3716796	208.9084289	16775.81157	14589.7391	955.1311069	922.6666691	765.8808275	1002.638703	1084.834581	974.350693	940.4387905	1000.27176
0.68_625.5708n	136399.6607	159288.4934	132793.3345	65628.50169	13516.64725	57580.96934	116982.1258	105587.6936	129790.7684	126743.5535	129202.6889	115483.1005	92655.63173	65850.66714	62153.72569	59167.84928	302845.1763	375500.2494	407181.2108	345310.5907	239109.1211	242899.8682	199585.8238	185187.5212	316220.9905	276043.8242	289476.188	291511.1335	206373.0076	274795.0028	277633.7225	237001.4788
12.06_240.0667n	25982.84613	22747.85323	23288.50047	36254.5356	51752.46156	66878.5166	72603.94339	68741.60337	86441.07136	62192.58245	77217.41507	52176.69308	93785.22524	86238.80408	92627.39743	29671.88131	41200.15	77432.48057	69150.98124	41953.08799	23681.9467	56805.66267	36297.85245	38713.85257	62166.75392	48159.25464	37838.5045	36027.23605	33344.39153	32392.00287	30612.5664	28107.8202
13.56_234.1618n	69236.09158	74192.01418	67225.50816	68927.80884	63783.06789	75660.36274	73177.2989	67765.47279	71151.46711	71366.16007	74829.35697	71317.25728	66651.25411	65373.05096	66724.08883	58959.30472	76809.92061	73669.81035	76409.46159	71021.09938	74215.16566	79130.64071	74863.83594	81245.13151	75977.51171	73522.76377	71671.48962	70832.04029	66918.51516	73170.0727	69034.99341	73072.05725
10.23_247.1780n	0	6.781654758	0	0	0	26.46632542	0.440769028	6.023598	11.45906515	13.0186881	33.33317079	33.3678461	15.5522132	9.153356786	20.16453625	16.90716614	0	11.598547	12.07697604	12.47764243	10.98424724	20.28921224	1.163835904	0	45.56892184	28.46017303	15.74060773	10.2614425	8.928168132	46.01204462	20.77855096	5.899425526
0.68_639.5478n	62596.60437	82169.54005	61401.01336	45882.34117	12617.92129	42480.01434	72356.00381	60422.58885	65811.9287	65658.77976	72682.32904	65021.77493	65501.23114	57615.77593	54391.45643	43670.56067	84684.75207	94797.045	109312.2719	94930.03455	86523.68287	86550.22094	73766.75108	63291.57733	101092.1528	89951.83994	89968.02756	94169.53862	67702.35207	86876.78423	90239.42568	75286.81069
4.14_695.4112n	0	0	0	0	0	0	0	43.59831556	232.3567177	0	0	0	0	134.1378233	0	241.5208915	0	0	0	0	0	0	0	0	0	0	0	0	0	69.96441304	0	179.9309053
12.01_969.0444n	0	0	0	75.78151629	121.6057284	716.4783892	444.4415394	1269.365685	5230.617331	9271.951707	6758.371889	4362.129249	0	2928.027571	0	1341.363136	0	0	0	472.186806	1661.104972	3290.520823	6008.675994	1180.682602	19.23031669	4563.705345	1035.129597	1489.2803	1039.17538	4008.454222	0	243.0215835
17.69_2435.7113n	2216.869169	2812.122339	1434.01831	832.8597572	2266.635941	964.8444645	1373.221216	2854.665701	939.3372896	802.6405026	580.6911576	413.1065812	1666.710216	438.1075013	1301.344765	3526.364141	0	0	708.0818239	109.6135909	3658.856454	405.003494	266.2250277	551.2103109	1386.301929	591.6040206	583.5743534	527.4665357	971.227384	1020.848694	679.2559109	1309.268478
4.14_783.5467n	118.8137316	257.2168598	0	0	0	0	0	0	3935.932014	281.8678392	211.0844197	126.1204284	283.6779038	119.4961856	228.1285224	128.2379172	121.0070439	216.2735482	77.73188749	128.9548863	79.65423162	2473.439952	887.410279	2512.265667	72.8191799	74.12277641	252.4771984	180.4798199	0	138.2822903	71.89346481	0
0.65_857.4063n	6694.281064	14098.4019	16535.65429	0	0	0	10458.37748	6238.637395	13957.68493	9386.819974	11876.09596	8574.49887	2763.162987	0	1309.878182	706.8458974	51120.18615	65047.81573	74841.74551	59061.80579	31653.72402	32883.42049	27001.70798	21014.71198	47467.72491	44592.50079	45822.45277	41571.10388	29920.1548	43500.65266	38333.50375	32467.97604
0.65_844.3974n	0	0	0	0	0	0	0	664.2767601	0	0	0	0	0	0	0	0	6812.408079	11361.57447	11963.3376	6558.46102	1386.66165	0	729.3609282	1516.867636	3318.277443	5892.822375	5353.902805	3773.323804	2151.49587	4101.183838	2983.52666	1067.609552
0.68_631.5470n	11277.06674	13364.79235	12755.45474	4016.527731	0	2332.210471	9306.133971	9709.379583	11223.041	10404.01673	11587.32163	9986.259968	6598.07145	6925.49844	1796.892499	2926.177393	29660.99451	36313.9466	39083.98876	31512.96076	23403.8567	23994.65288	19587.87447	16750.69549	28970.43349	26390.69513	26747.78434	29641.79638	17950.29907	25606.59502	27963.45525	19066.57503
0.68_671.5101n	769.9020923	2658.044081	1970.48674	0	0	0	613.396342	446.1775477	817.790576	2622.227278	1065.151229	1146.390957	0	0	0	468.7256389	33531.58774	46961.18795	54381.72064	40838.45593	14100.4945	14042.88158	13570.59934	6279.783331	26656.55856	18926.087	26895.95841	19625.65723	20482.68975	19194.20164	23866.58533	18654.11027
17.77_688.5538n	13361.2037	13155.90365	17747.55987	8011.605113	4212.631598	15987.13884	3532.457753	2148.415603	10747.75467	24799.05357	35277.30183	35829.21077	18705.06705	16918.39337	5740.295103	46097.34914	4231.226963	1370.892616	416.4582471	8090.077981	12102.68921	4318.77415	1093.993901	4630.71051	16866.84004	17070.55547	21354.63524	19497.17207	24076.70537	15570.79235	15316.28457	20603.84619
0.65_642.7122n	17642.46936	20910.32702	14455.86816	12725.73176	2970.559889	10410.78252	22514.10888	17449.37345	946.3428664	3030.27945	4003.484309	3433.574996	3939.94309	2660.826593	3415.408539	4646.276764	1192.302521	1033.555779	0	0	5748.470694	5837.529301	6698.327018	8452.198467	1776.744065	3617.204998	4298.530825	5731.966048	2616.906764	4073.406087	4508.362195	4308.965629
0.68_741.4886n	140959.3708	155931.2566	138490.854	58671.11955	13187.10366	46331.42577	106797.6535	96649.01694	128004.4953	127356.3241	123822.5017	110065.3979	83254.01602	52900.26848	53733.27406	52328.45466	317202.6006	381766.7153	446958.3717	363285.6216	239714.3229	246821.8952	206471.9482	190205.1375	319637.5259	293853.4796	302499.4708	308678.3714	221159.4104	280412.8203	300339.5463	231285.5989
0.68_743.4856n	144030.91	170748.8259	152021.2744	65798.69902	14920.22557	55891.50802	119845.365	108028.451	133175.8836	133744.736	134471.1114	123263.4246	90774.39829	59902.48483	63502.39493	61971.47491	329039.6332	396597.0049	461552.6817	368394.6764	238445.5251	245134.3702	213944.7999	198604.7523	322349.8498	294025.2573	318641.3874	308132.3487	236636.4493	292370.8118	301881.6701	254031.1611
10.23_740.7353n	58615.18788	68301.16075	38772.85474	70811.83206	67050.65039	91835.20926	36109.83075	38454.77728	40986.91624	66660.93648	94119.65986	73290.68369	79735.75936	114911.1926	98248.14728	83731.64202	15751.42929	11670.26503	13930.34244	14810.62964	29790.7553	36391.69716	19371.8394	31119.06868	27127.60338	32632.04566	39674.12857	40160.02167	30023.2786	39836.36616	33842.43157	44012.56211
0.68_747.4793n	68454.01242	79295.1	65998.55612	28117.54045	5237.147035	20918.21781	46831.96185	44521.12286	61253.42568	67798.46745	57633.47734	48459.94202	38847.54887	21875.00733	26202.64423	25975.79715	151397.9426	164488.5432	207607.6663	158872.7816	121700.5945	118680.2933	105567.3525	85316.94009	147210.9347	142419.1474	146457.3859	144176.1053	105795.8068	145042.0352	144706.9784	112229.2277
0.65_524.7973n	30793.37709	39152.01069	23424.01672	27870.8125	10660.00147	21476.14815	39592.8287	30403.70296	11522.02329	9839.61649	8362.420713	9404.775685	10147.40618	15970.9364	8296.727617	6843.767384	2574.264263	666.3169905	2114.417793	2283.494689	11067.4174	10962.20769	10838.13212	14988.03049	9723.070012	7388.34135	8787.611156	11480.54085	7873.303466	11620.40441	12138.24529	9915.846612
17.69_706.5261n	1961.008833	1290.325157	3650.41047	3485.207289	3173.105416	3568.972273	2974.773249	1828.90481	340.4984147	1109.137804	593.7199824	377.4988007	2638.178989	2817.527446	4023.565027	21276.99114	0	0	0	0	457.9577773	0	0	0	1013.619163	898.6814401	887.7286203	1505.524972	2880.531519	1779.220413	1550.110448	1820.000246
0.65_453.8873n	0	526.4832705	0	0	0	0	0	0	2900.122919	1991.38033	2904.876849	1219.075529	3064.950072	3202.910158	3973.083582	1032.993301	510.5363719	0	0	0	457.7441945	0	0	0	3654.490942	1509.179737	2469.737487	1756.352374	1004.077455	2784.357083	2935.847678	1321.041534
4.06_484.3516n	244311.552	201334.2493	163573.6502	203790.5084	153559.1527	196148.2574	153541.4815	156477.7311	216217.9635	163024.294	132444.6329	152313.4239	215251.4408	281679.3927	140747.9913	153095.0863	237059.3293	162560.6358	154582.7233	168009.6586	234150.3952	212035.4044	182020.2341	176021.5754	186271.8903	178363.8917	149368.8444	174449.7912	202479.8448	159937.4702	173068.6534	157381.8584
0.75_319.8100n	0	0	0	0	0	0	0	0	0	0	0	0	0	0	0	0	64.78132489	149.872839	99.87397648	294.5625911	0	0	0	111.8013743	0	0	0	0	64.26784929	0	114.9587538	76.53529608
7.81_612.3524n	759.570904	1123.785774	334.0193327	1497.541759	854.7254381	620.6745001	2224.435936	1285.482849	415.9313932	521.2432863	995.7580663	300.7993438	584.9838725	621.3135214	1234.057434	0	36.25302564	479.7697613	342.6227291	329.3890907	253.8495528	1071.458894	230.2010691	90.83990666	590.4439046	281.0680632	449.668106	397.2802992	186.2221563	620.3011207	297.0684132	215.8131541
0.63_480.8152n	15576.55746	21287.85617	11226.3307	17146.14643	12946.0516	15369.78474	23420.85819	17705.05861	4945.504299	4539.088406	2949.203881	2479.08724	4407.248292	9672.981459	5471.588694	3667.773751	1203.908937	552.1602911	382.9823956	628.4018336	3657.748546	4273.969327	4510.092247	5611.148689	2319.659366	1616.526743	1470.907948	2411.519796	2211.245029	2106.346597	4480.562563	2685.980531
0.63_422.8563n	5611.804751	8752.575389	4555.243935	11983.8595	12988.05429	14286.42377	13589.18964	10625.697	2256.803228	1694.119237	1437.808083	1806.608345	3477.023853	9512.752543	4851.393692	2495.555814	0	0	0	0	659.3365213	1027.621481	115.8578376	995.2690526	0	0	0	0	214.3231256	0	306.857268	0
0.72_539.6045n	17360.24966	27261.08702	17655.734	23481.31406	9284.222126	22449.83832	29831.95678	23739.23081	23040.71472	21796.13962	28597.06436	19712.38478	34295.93932	37655.31967	34821.24519	23359.10394	11001.84185	10053.79346	11999.67043	11682.31913	17539.11689	17134.18159	14817.23851	14948.40178	16815.42671	16219.75804	16186.11459	17657.01187	12943.02262	15116.88892	16917.87451	13266.82305
17.50_2297.6424n	0	87.47774702	0	2.086864144	318.7386036	42.18588182	468.803553	635.2759807	556.8125078	0	0	0	0	0	0	495.3983756	0	862.9224707	28.82739734	0	567.5909843	188.2607824	0	995.6540038	0	0	12.72730161	0	128.3300042	401.1657254	0	0
0.72_601.5483n	0	0	50.81888114	0	0	0	420.0665002	938.4306211	0	0	0	352.4027358	0.061991385	0	0	452.1145354	477.0922099	3047.194753	2458.195806	4975.674192	342.3362171	502.0190334	406.3936333	1388.546774	102.2924968	0	444.5859461	273.3265465	381.2448317	738.0427046	1408.768045	1391.195738
0.63_348.9235n	41908.36512	47511.99875	34825.848	44174.94456	25775.78834	40213.62148	46982.626	48079.11742	19161.07594	13922.21662	17655.82224	21006.08096	15481.44912	19620.858	13782.99803	11584.46219	5534.930771	3846.858682	5041.580284	6447.899413	18859.52132	20657.67962	16864.34067	20907.61723	12596.88392	13887.40881	13570.41491	14395.9879	11099.9313	14282.59108	16650.79378	15741.50358
0.72_723.5236n	0	0	0	0	0	0	0	0	0	0	0	0	0	0	0	0	0	1339.290968	704.1916771	471.5135749	0	0	374.7209166	584.1267881	0	0	0	0	0	0	0	0
0.72_755.4657n	919.71373	1948.438717	475.8546948	476.780414	0	0	1168.712513	1570.035616	0	3558.08858	2637.881586	2402.004465	1128.184939	3855.265563	1964.006968	2289.980159	610.1347171	2048.107164	1757.392268	931.9516163	400.7544536	1210.557443	1478.049554	2068.283918	963.2187457	1363.857849	3004.409388	1942.518941	971.856791	2353.370169	3704.30508	1484.265497
0.72_725.5223n	0	0	0	42.73560227	0	0	0	45.94912638	0	0	0	0	0	0	0	8.714479085	0	0	1019.722999	2296.959872	0	0	0	397.898651	0	0	415.6688459	0	0	418.1915671	934.6161901	442.3562237
0.72_724.5238n	0	0	0	0	0	0	0	0	0	0	0	0	0	0	0	0	0	0	0	1103.025054	0	0	0	0	0	0	0	0	0	0	0	450.1479864
17.50_1955.3794n	1001.337401	1107.516133	1029.977525	509.6134779	998.5658685	0	1731.189065	1453.130235	692.3073355	1602.812641	672.5211166	1654.081943	1256.097112	730.9481979	1362.042308	1466.358871	1132.952624	1824.978017	0	1075.227313	1027.418632	882.0046205	2417.123327	1016.148439	444.9407293	1018.624995	1033.876123	455.9668084	3923.51797	1870.945985	874.6121403	498.5439147
17.48_635.4911n	0	0	0	0	970.382596	0	0	433.6318054	1323.810464	2072.379936	3150.78672	2681.554383	3437.066394	867.1197017	1667.124804	34975.86705	0	0	75.83522774	0	1239.705207	0	0	422.8452423	391.8519431	0	1005.225508	451.7453209	2244.154848	1353.913862	1007.773785	1013.939039
7.76_937.4183n	16693.95769	26778.45086	14655.36882	27339.76952	52662.63338	28078.06855	59236.87447	68899.74813	12435.31903	3313.421314	599.6972525	367.6270398	7186.199908	3542.19439	12613.5366	17715.83957	225.9901571	0	0	0	106.1827666	86.6812514	0	0	5700.06381	7246.469147	5546.879864	5417.035962	5477.750932	6454.792318	6432.172896	5767.628158
13.75_303.2406n	0	2.61209654	0	91.462159	0	1.564515057	0	0	0	99.75632146	10.48811532	0	0	0	0	0	0	0	0	0	81.96180298	0	1.330695941	0	3.161395887	0	117.4061611	96.65057303	0.11883821	115.0360701	5.96440143	103.3482948
4.19_187.0597n	1145.559047	2218.20868	1000.032242	1608.334337	2381.217621	1152.698364	1178.228261	1912.431194	2003.423876	1586.237828	1235.073954	884.9711501	2368.747454	1717.43023	2700.370207	840.512419	60.13129687	0	0	88.70014584	110.1326136	237.8401658	107.794501	229.5484442	630.7621412	456.5564854	344.1761509	562.0168984	367.7149584	557.1240554	996.029307	509.6283791
0.68_495.6365n	4130.169109	6171.46185	3975.332642	242.0963943	0	333.8987589	2066.444214	1432.064513	1326.957753	5219.141511	3764.327852	3080.631423	1314.097913	0	0	780.5295433	12959.69438	18208.04256	22334.43758	14096.43397	8330.113623	9092.679439	8929.373093	9339.629002	9278.402534	10503.53137	14658.4803	9338.93535	10662.35444	10327.00742	11883.14392	9738.577948
3.90_333.0526n	2612.01223	1922.290756	2423.012233	2078.184157	2642.901833	1875.72512	1929.053422	1363.143344	7555.552243	7807.501787	5675.226168	5647.038498	10791.45164	11892.76088	10700.98297	8964.148598	0	0	0	0	115.0826289	0	0	103.631541	1179.918948	643.821315	1062.176195	773.138491	1401.66905	1050.224753	988.1251363	1194.097031
0.63_337.9696n	1082.224397	1435.386046	2265.760424	574.8294074	392.3146825	1012.454678	597.5790077	409.2737979	10845.22922	8058.836902	12837.43282	11782.36363	9698.380509	9396.673107	8532.11979	6086.523233	3880.667878	1476.911818	1321.631264	2732.440904	2793.847596	3418.481879	1859.46269	3283.510158	7497.054701	8446.450603	7183.853503	7739.285253	5687.454214	7715.621156	8581.036014	8807.704766
17.85_853.5647n	23468.84204	13400.09267	16641.07323	10909.59465	11605.14062	2748.778586	8146.561432	7331.052091	20811.23418	15416.53291	18994.0793	13659.04478	14113.17518	10285.31705	4340.906969	32383.07007	0	0	0	1445.20528	63462.07436	13585.32147	10205.458	15914.59038	8589.346795	8429.023567	10621.82065	9742.600262	15743.06844	12549.38593	12355.65508	10488.87534
11.82_238.0990n	4645.294498	4615.318716	3941.127536	13291.15673	12840.35158	3862.719329	8268.235909	8753.437262	4522.159108	3451.971544	3538.741198	3361.972066	6449.338581	6603.026874	2675.793046	3993.333982	10015.40781	10625.04978	6322.608701	9477.539673	19765.43797	9508.654538	7283.167259	11124.40172	6209.40949	6461.92426	6215.391326	6684.722135	6628.780974	6441.487289	6437.255483	6900.799817
17.85_2529.8096n	0	0	0	543.4646637	0	0	0	0	485.0806683	0	0	595.7062655	0	0	685.729829	0	0	0	0	0	0	0	0	0	0	0	0	39.94929519	0	0	0	0
13.46_938.8613n	4235.500804	6390.282797	10466.60555	2525.394882	4390.480445	3612.650761	1814.460269	7166.0854	4940.378796	0	1699.62177	2486.721543	6327.013442	4110.547742	1010.684032	595.135442	1479.227496	1184.121179	1486.68906	93.24274442	174.1597584	3550.892143	703.5137169	3852.105606	0	2134.579687	219.5320469	3103.073817	1164.004376	2554.810625	6076.358544	51.6257169
6.04_554.3567n	41025.26839	31708.2322	24716.70715	79433.53962	21346.92929	19917.54592	5898.496509	6599.151507	25047.01271	19691.78043	11749.99399	21356.14988	32529.09676	44442.72853	10657.21868	30099.96422	85734.5778	38856.17068	27061.22138	40725.27656	108760.3306	46718.85932	56305.17605	45029.01129	28514.00597	46607.44342	42544.26188	40129.54315	53433.63342	40060.36836	41917.93642	41566.188
0.63_306.9340n	38700.07131	44527.20595	32090.04614	44833.67943	26206.47609	39079.94307	46516.98907	43559.90762	16212.31085	9561.641662	14947.18479	16076.06861	17092.36954	19090.88736	13425.7717	11498.84722	5131.125416	3804.492351	3982.219077	5096.313662	13521.30523	15916.96937	12776.65466	16321.59561	10233.4925	9662.282365	9753.659328	11209.11473	9114.911687	10932.8193	11381.74318	13320.90498
0.75_206.0512n	4298.341464	4304.446331	3315.514304	4701.019001	3114.748668	3952.796822	5623.705762	6163.025694	209.0464056	64.82354707	60.82526304	212.1050374	0	232.0231258	73.30151883	316.2941892	760.9586556	1137.233758	2123.481527	1998.031029	1718.434425	1893.861984	1568.420685	2548.840562	710.5709286	676.6554586	1017.41127	767.6459374	951.3515235	944.6755528	1224.567205	1217.348768
12.15_454.2317n	27385.44454	31678.84333	27187.57097	56370.17688	45682.72044	26270.19891	30449.05984	32751.23777	36083.40909	29515.70774	24507.18359	33662.39139	51574.41155	54334.52198	28456.86864	29938.8816	33962.78868	30813.70509	29218.24608	45851.36754	71358.08551	44101.83863	46220.60911	46931.52419	35652.80645	34552.66749	32646.7462	33688.37328	36236.75675	37365.19935	36880.72656	33490.05369
0.75_257.8578n	0	507.5836941	497.1426339	703.821577	0	0	191.1914259	719.9076101	229.9188846	720.5712699	406.7271076	1252.43432	213.1102156	264.3754516	705.9261175	1612.768681	2154.090426	2485.630141	3471.924598	4856.917472	1318.739486	2204.536871	1720.157368	2988.727541	308.4222007	464.5837453	787.6539545	596.4596275	821.9884047	719.3452283	1782.966887	1390.538797
0.75_259.8548n	0	0	104.6021327	310.2286041	0	0	0	119.1979516	0	361.0477179	574.3648966	547.7756922	0	0	0	526.5951637	1215.972803	1204.770212	2060.145191	2429.869281	618.2462316	724.5466871	1025.465791	1828.487149	95.21155774	213.0004824	370.819588	424.3347	351.4862138	643.7812102	522.7884606	863.7692548
3.90_295.0533n	844.0747698	1385.307001	1513.030131	1974.437167	1113.194248	1018.834797	1605.896045	1317.299378	3719.013451	5392.65742	5729.916659	6690.94876	4751.677004	9624.243012	9059.239586	7299.32954	0	0	0	0	88.34131855	0	0	0	599.7311198	611.2851268	793.573089	772.7222873	702.6558471	1037.242525	830.0808779	1094.92601
0.75_155.0194n	11104.85935	7689.105997	4898.332992	12369.0603	11073.34712	12743.54579	12996.48616	12594.12903	9976.515797	6968.34287	8767.682554	7824.813252	7959.070916	7678.654243	5412.065083	4021.535385	6126.515065	3677.57573	3658.252901	3095.215019	9287.004453	9097.10319	7689.143184	8396.207265	4898.999503	4418.73695	3968.012555	4422.992993	2670.174461	3506.473426	3510.896435	2932.381176
0.72_531.6825n	0	0	0	0	0	398.9856897	0	954.2927766	0	0	620.0490549	2282.417819	0	0	0	996.6503227	1286.897539	1417.404931	3036.654213	3365.644329	1390.696965	458.6314683	1843.049048	1361.545156	245.5631983	655.7859875	715.4977518	272.9381161	706.9882098	886.7583242	602.3162251	816.5170188
17.50_803.6068n	0	0	0	6512.941587	9183.174461	5690.609487	972.0671161	7410.120219	3935.051754	0	0	0	1556.417835	0	0	22549.9407	0	0	0	0	1246.320311	0	0	0	0	0	0	0	0	0	0	790.6999842
17.53_661.5063n	1212.613536	1954.513481	2730.307213	2685.482583	3781.127249	3092.468204	3009.208831	3763.589457	457.1351324	1787.075627	574.4188417	0	939.026939	359.4782323	417.7906272	11849.78129	0	0	0	0	3074.818222	0	0	492.7267527	1081.386348	0	1158.025784	2213.279222	2414.9855	2735.736069	821.9328685	1578.565263
17.82_691.5172n	21295.65909	14994.32541	18045.24868	8919.254287	6671.304465	16105.38757	4153.225293	3935.652566	19287.66903	39218.78596	42071.83707	41386.95803	47178.55482	36386.76336	30206.44818	161278.9234	0	0	0	440.654651	6008.628486	603.3532225	1001.114845	0	15244.89684	15329.88634	15012.29364	15612.44452	24088.81839	17160.307	17089.00985	19515.54265
17.61_851.5496n	1192.866663	525.2222281	1428.160941	704.6707007	849.7557372	0	602.1502632	1405.400815	1755.628374	0	672.3197724	0	0	0	0	1545.512653	0	0	0	0	10342.27823	0	0	0	554.6891943	609.7413118	0	0	0	0	609.8863009	1132.171242
0.70_525.6272n	41733.89287	52113.99695	38389.69693	41620.74442	16710.03128	40120.56713	54238.79676	48316.84996	48545.67114	42602.59883	54811.02509	43806.72032	56650.80796	63598.85652	53153.35971	43298.07742	25986.60531	23248.67404	29684.25035	24362.89952	40832.59542	42225.67157	32401.10561	30884.23274	37560.412	33430.62903	37987.53033	37240.33162	27647.67964	36759.37865	38773.96722	30447.24131
0.70_619.5403n	19070.46541	28975.93686	20285.27127	16757.94508	5248.530861	13316.44368	26548.93391	25598.57524	25767.7895	24027.82343	24687.73749	23822.91082	28903.41108	31000.36414	24182.84377	17146.90107	24289.9257	17938.3991	23223.37127	13976.36663	20001.95727	21281.21659	18779.63792	20228.07806	27664.51118	22905.74951	25268.46937	27890.95471	17916.0119	22117.55742	24513.12696	14927.22131
0.70_608.5049n	14369.67464	21682.53343	10750.90384	14016.13759	2130.801287	11298.51904	21942.81428	15409.36317	17300.89993	15136.26659	14712.03652	13638.29283	20415.01116	19801.58545	15658.8215	13395.88125	13968.56349	10102.16487	15200.69814	11206.81603	16160.46518	14971.94461	12798.7635	14055.11248	19652.14635	12958.21043	14977.88625	17530.02662	9812.210376	13532.42619	13924.81595	9392.933699
4.19_159.0685n	1828.533679	1613.061856	1329.579286	1459.428747	1119.100232	1544.669237	1497.009598	1454.196605	1109.027728	905.502301	1110.186252	652.9843626	1684.925034	2107.247993	1968.891608	1954.543241	192.2567057	123.5482864	90.76260783	154.7583548	263.280295	203.5932239	106.5199926	133.7711085	367.9640818	427.6639101	282.8572911	318.8922021	350.4896172	496.8056919	404.4179039	511.6087004
0.70_615.5189n	3539.865718	834.9613302	0	2270.080821	2914.421763	5699.321086	3868.220047	5820.472164	885.0811205	3512.399081	2139.3264	2047.726811	12083.89592	14413.56783	9463.629721	4575.276005	11681.81387	17931.06279	19473.55758	11784.65944	4922.721996	2805.698178	3892.977916	2147.183997	9077.112394	7697.503533	7869.947368	6139.952838	4290.581576	7800.83125	7911.446319	4585.833409
17.61_711.5218n	0	0	1083.146158	380.820117	287.0738333	0	0	0	4078.549802	3787.440793	1373.534626	3281.941841	864.0754772	0	0	9669.522132	550.5231668	1301.74393	0	2439.672595	20667.81673	2707.649568	1621.8162	6407.29861	2965.235268	4208.413127	2935.042279	3230.97757	4204.246596	2455.94811	3086.887549	4154.842449
0.70_701.5009n	6546.323693	15979.34901	11044.24174	5238.55608	0	5354.241681	13571.00271	11616.43957	10023.37768	17528.45155	19129.19938	12182.48606	15239.26714	17911.42288	10203.52816	6476.782465	6794.658448	8470.821799	9566.605503	6092.008552	12480.15743	17459.42258	12004.11548	10895.68465	14195.97121	12247.18697	15944.16455	12594.85482	7613.97849	14173.79758	15805.61305	8455.969388
0.70_753.4690n	12475.29026	13998.64233	14862.96584	1562.325967	0	2396.692508	5281.219624	7048.981869	6381.706628	9157.462038	6733.349276	6705.615347	3438.241894	1152.954895	1876.816603	529.2877333	18156.69845	23378.82224	28085.31785	25484.38097	20287.60842	17542.15904	17654.18997	13643.16457	21367.78152	20410.92308	24471.08552	22964.21441	17238.70031	22956.92534	25170.88868	18207.0691
0.70_776.3906n	23218.40046	29934.96902	26411.16204	22765.98658	6579.165335	21373.36096	29253.09246	24365.62265	29477.98231	25295.70516	30607.21647	22527.03931	30331.45148	28805.43966	23956.64568	18205.03148	31328.95067	34407.76059	44920.06744	37027.85436	32304.54309	34323.72152	27988.69811	20152.26428	37881.57734	33764.11791	32706.39946	34519.61327	26412.91536	28992.32662	30207.24039	25447.28969
0.70_399.7025n	52801.40995	73940.88903	46073.20706	49025.55953	15984.97315	41120.52444	73137.48882	61511.88885	62684.17	64144.30111	57095.92189	52760.84675	76995.63823	71823.47008	65644.17776	52313.42777	33404.83433	22654.59992	35037.34188	28180.07671	44197.84072	43883.10628	40354.97858	42203.18523	51335.39843	37846.84836	48591.21373	49601.49692	29593.30379	47390.9323	50004.48595	33529.99672
0.70_786.3757n	12687.8644	15631.25232	15373.44754	7865.457243	1112.682515	3072.185656	11574.18001	10082.11831	8765.891067	10469.42919	13919.63267	7265.075156	6083.417781	9679.256967	7103.725696	4992.337303	35418.07387	35714.02458	46101.17135	32987.46188	35114.03262	29808.07227	20704.47103	13918.76228	39113.43226	29155.80864	41531.50911	39511.07579	22862.96194	30864.29549	20781.60475	23851.61726
17.61_330.2380n	76566.36226	81244.6036	85765.61485	62491.10877	57442.6291	81717.20599	44317.20357	40931.92991	110034.3928	208480.7915	192655.9903	189652.0374	306989.5923	235669.8506	257536.7964	1089605.047	1909.372162	803.5488016	1476.09049	2093.328769	22376.4282	7892.011314	4666.663331	10171.83782	91963.3595	96898.90421	108551.3109	98597.2825	139686.5107	115486.1713	123211.3064	112638.1216
5.98_881.5871n	2948.889441	2538.184853	2483.02161	2107.291074	1219.004624	946.9787691	704.262589	513.5488278	1398.546161	1564.454598	480.254244	1499.255771	1467.305064	2062.724682	943.8671503	1915.481193	4910.386658	597.897667	2140.952339	3449.364167	4946.875271	1900.811693	4501.598258	3219.248135	1700.380322	2557.019724	2282.227511	2585.146878	2778.023006	2528.276703	2561.548976	2304.893853
10.18_299.1731n	1986.233079	2396.704933	1802.443978	823.8233037	863.4847437	973.3579719	250.5695617	163.840782	1477.192476	2421.420149	3197.148529	2522.775834	1285.245151	1764.751495	1511.898596	1045.56689	4571.962363	5737.01607	4432.276547	4378.461706	2735.070485	2677.286538	1789.169452	2409.077064	4587.660012	5110.19589	4582.512222	4916.932699	5375.017559	4185.511998	4013.516216	5357.133011
0.63_408.8793n	27116.66351	35936.47583	20937.02917	28395.94728	12972.69443	20681.67835	36087.53014	31900.97717	9526.986538	8527.761571	9801.854305	10371.2836	9418.558884	14554.89808	9807.927845	9381.165825	3180.030635	946.1614703	3560.395016	3521.401207	10083.39455	10295.50777	10616.84255	12928.90782	10092.22595	7790.012277	8437.438986	9632.89434	6790.614468	8363.684296	11104.10609	8888.86801
4.01_492.1884n	1646.223596	66.52475037	0	0	0	0	0	0	1919.416271	919.2854107	366.4807817	2062.826168	28704.71213	28930.60279	859.1776184	277.8806214	302.9793411	0	57.09371022	0	3536.02769	344.7597496	610.9465097	786.0642258	1356.181443	988.9660676	583.9282203	592.6430018	479.1747362	271.6300465	121.3100747	119.2363214
17.56_674.5383n	97565.68871	84656.49797	87199.33049	59922.01857	49731.83568	91415.72669	38407.00258	42041.29764	41955.46368	70129.58954	77255.29394	80259.99636	62375.40971	41472.65384	25518.04484	156589.2265	12055.61631	9360.471699	2561.007236	24559.93157	73044.78358	34654.89437	11103.37326	29671.06501	61238.64135	55677.34006	67051.94232	65161.12505	85301.8877	70225.46688	71354.08552	71976.83188
11.90_255.1828n	0	0	0	0	0	0	0	0	0	0	0	0	0	0	0	0	0	0	0	0	0	0	0	0	0	0	73.1706856	69.91117776	57.89679315	0	0	0
0.72_263.0063n	28360.1659	35866.56654	24857.33342	39098.08862	15393.1893	26189.19018	41371.60994	48262.3937	2613.499762	1885.922536	1573.75689	3883.035546	2842.00629	4503.51577	2451.370931	3587.291899	1473.465707	1647.150769	2736.264068	3100.539017	4921.436662	7809.482562	6758.422645	9289.028844	3034.419464	3466.422955	3513.852352	4192.776216	4186.772612	4876.806112	6404.364256	7039.602921
0.72_265.0032n	6835.505831	8557.88083	5442.528193	9408.446197	3370.415587	6226.981972	11417.15292	12841.43074	158.3166081	65.13408156	119.1540317	796.3992895	0	602.2675796	0	0	248.8240337	79.09198042	317.2586285	894.9939857	905.20616	1821.408578	1434.119122	2054.74818	683.7602334	627.6355305	427.232026	921.9399697	951.753492	1329.425761	1239.539676	1161.866264
0.72_303.1401n	0	0	0	0	0	0	0	0	0	0	0	0	0	0	0	0	0	0	0	0	0	0	0	0	129.4882164	0	0	0	0	0	0	0
10.17_750.3986n	748.669285	865.8028721	0	2021.782281	2562.226428	1355.526554	1412.982806	1152.369214	0	2084.867003	694.0378143	1258.313065	2431.703746	1555.880917	847.9034064	66.82065707	876.4107918	0	265.7409791	47.00061095	0	0	53.56052179	1755.661058	262.9750412	1162.267737	0	2215.238828	0	1970.742481	0	0
0.72_315.8160n	0	263.3875033	0	128.3332935	0	0	378.6785314	145.915057	0	399.1186045	595.7396466	1128.473396	0	0	364.1545626	859.6524672	1183.774195	1228.373901	2003.968605	3937.973291	835.6963936	870.8980999	1406.410544	1854.98018	113.8292589	0	380.3305366	194.4193849	371.1356715	643.4257112	585.0601698	1174.404124
17.53_763.5384n	0	300.2056082	0	0	13.77498249	0	0	428.3743507	0	598.1347013	1653.014224	629.5381994	1798.212689	1238.771887	0	26096.61158	0	0	0	0	756.5075587	0	0	0	0	0	0	0	0	0	0	0
0.72_326.1411n	531.659213	744.4551229	1988.968537	0	0	360.9161144	0	0	7516.154983	3018.728214	6174.331519	4326.480827	582.6240636	1359.018425	0	718.185797	2700.581448	1343.612607	1981.226029	995.4312738	1013.068289	17641.46774	838.4809547	1358.677035	1631.785721	1041.0829	1328.07824	1033.215833	382.4099696	1381.38216	1328.295695	1199.809549
5.99_779.5548n	14146.79352	8906.967337	8769.033785	7022.137129	6172.17881	5462.677436	3911.727046	3259.049793	6731.961791	7367.894918	3255.993907	6671.533592	6076.243129	7945.58314	2973.819725	6878.019961	17889.51469	4937.751321	8795.065889	9787.608957	18876.97323	10795.44361	15212.39009	10068.61641	9451.983716	11177.20119	10522.62355	9162.462371	13346.7683	10151.80183	8566.558933	8066.327736
0.72_377.7688n	0	0	194.8669786	0	0	0	0	0	0	0	499.6131077	160.0681939	0	0	0	0	0	220.7902716	1192.443969	658.3602539	0	101.5101628	504.4365845	789.3846398	0	0	82.33577366	0	97.83036606	167.9346452	0	279.5940702
0.63_538.7740n	11529.49142	15499.30182	9237.082119	12544.13869	8487.393418	12493.13213	18260.73009	13211.08815	1983.680122	2127.299443	2986.541729	2886.81407	2251.060861	7463.876867	4029.007326	2888.35536	569.7097766	0	357.098661	0	2861.407285	1972.95257	2485.736347	4369.390409	1461.491403	1898.586803	3073.186686	1897.315237	1683.680265	3382.37848	2439.855187	2668.515571
0.82_114.0560n	6428.170441	6296.976473	4171.437345	4218.495234	4425.902116	4810.678523	3717.597792	3663.639069	5013.490505	3620.323996	3492.228641	3395.7947	1288.373258	1139.816251	875.8357286	934.9115132	924.0978877	300.3337811	257.499938	518.0805927	482.2124431	485.0124651	150.4972518	120.7954769	1116.129843	941.983536	882.7825457	747.5346657	543.8549713	747.7690043	753.3091386	725.8404414
8.83_242.0800n	3270.19176	3209.284863	2332.955279	8978.109549	1906.630128	4876.102873	2438.076829	2896.760487	6927.390641	12242.4995	17215.20913	35676.40133	9741.765531	8749.958899	7852.648057	15959.68562	1902.83945	1686.19348	4790.613268	9505.146709	2922.970674	3759.870898	11641.5923	27319.15087	3472.094914	4089.217467	5451.870729	5018.085558	4071.329205	4480.188841	6277.527539	5181.454785
0.82_470.0960n	145.631623	93.99195111	135.6769444	34.17018365	0	0	0	57.06876127	0	0	0	0	0	0	0	0	0	0	0	0	0	0	0	0	97.13677407	131.9434845	215.7612488	209.2058134	120.3956338	45.11035856	130.019181	89.82722414
16.35_608.4517n	12956.43352	13314.86778	19624.80437	15771.96813	13879.76862	16566.42498	14607.20618	11193.06074	16008.87075	15540.09933	11641.78042	14463.513	11040.69048	11450.78827	17250.10463	15478.82407	14581.96424	13260.36769	13675.56661	16860.98099	18355.35755	12204.12655	15051.94424	15133.52363	14566.4943	17524.7023	16608.09723	14292.65129	18116.93633	14958.87702	15673.74585	14348.39865
15.42_382.1543n	1304.264626	251.93395	320.0548192	3465.181396	2716.823947	577.5160407	782.3951245	717.3002082	106.6319899	98.27496391	193.6140229	419.1716363	4994.89701	845.9394044	158.365578	1852.821372	22.07193511	148.0304564	145.3737999	329.4017237	13858.58993	159.26032	91.92157646	289.0848529	924.7327008	1363.924966	1087.463344	1358.700945	1106.143346	1564.621665	1417.666194	1074.587792
6.62_1340.7953n	575.949009	3250.947687	2472.659812	1526.823279	28930.39948	5971.984274	30777.86942	38125.88847	35323.0346	3834.616988	1665.89341	1479.662472	11527.27106	18781.17445	3951.481002	10717.90403	212.3735317	29.5968691	124.294339	170.9383228	2410.406002	1755.909121	327.8587661	389.1678878	2734.640525	4748.823783	3339.314866	3743.692139	2742.46013	3343.872909	2898.493116	2571.311953
1.63_106.0767n	11221.71407	10645.5608	8761.636311	7435.094082	5850.864596	4667.230866	7929.443698	8384.330055	0	155.6835763	54.74594124	140.3933899	432.9611911	363.0776517	504.0395394	326.8101321	392.9098639	367.2523086	444.1502572	330.5048999	274.4351747	266.9909585	281.2857191	0	764.5749421	458.9082736	699.4518931	703.9336699	543.6776779	702.9233509	840.6543682	406.99569
7.15_1484.8398n	8424.119435	9603.495082	9116.311125	12779.42246	45838.84833	18244.08515	92259.08823	74507.93203	41255.2969	7390.998799	1847.956532	767.3267491	19129.64057	46907.42543	14606.16317	21312.34724	1316.266222	305.7515706	694.7243158	176.5734142	7398.161669	2451.935685	144.3917249	943.2534159	4993.979044	5856.383713	3916.516702	3377.811667	2396.483318	2439.59841	3238.407172	3549.341679
7.15_1033.5815n	3465.736902	8996.452227	5804.273937	9846.257952	14397.55595	19578.85793	9259.286217	8599.885453	2350.920737	2484.144075	1479.259467	1679.049087	14421.00958	30588.24431	14023.13995	11153.59165	183.7027465	148.9597363	0	135.0284817	0	25.06869372	107.4318516	0	2988.420977	2470.175461	1114.419535	1129.462519	947.8735698	835.472604	1569.943301	768.1683193
15.40_569.3494n	2607.717805	1855.781684	1584.737476	3189.998016	1039.070422	2553.02637	2708.901023	1982.29191	1918.093262	3412.475913	3659.034611	3888.797019	4190.183692	531.1311367	1823.214354	17906.43125	0	0	0	0	2537.772646	347.0107213	0	574.1064461	3745.875003	3734.755673	3042.216831	3637.761189	3340.033785	2987.067748	3702.684114	1941.366065
7.17_571.2322n	3490.437784	888.559529	405.1341273	12544.20179	5154.674823	1954.944204	13326.95643	15721.20223	417.075812	0	49.3378003	71.93801374	98.51041481	107.8833097	0	0	0	0	0	0	0	0	0	0	666.95974	670.0679975	824.0067747	1320.056526	612.0155443	925.5424405	1497.171742	1023.799812
15.40_529.2819n	11741.60423	3246.180809	3120.455222	2625.860155	6905.400192	5595.466166	187.265012	187.2932752	12673.59702	4699.023805	5553.149384	5415.091046	15255.12461	1932.890768	478.368892	8437.626788	1175.141471	971.5113055	0	5139.548297	8648.299485	2068.803313	0	843.4099418	6272.578402	4554.419269	3476.384872	2415.992439	2032.009222	1695.546956	1237.866818	1470.642416
15.37_553.2817n	9124.881037	2278.257249	1499.891325	3017.967957	6434.983553	2492.241242	646.2861799	197.5890007	11428.78685	4095.130856	2196.448422	3415.745842	12821.06549	1385.011716	0	7596.107211	0	0	0	1026.574169	3471.81899	157.9364464	0	0	3239.220761	2382.799031	1386.009117	1184.013731	1167.974388	1499.50114	1165.881108	515.3235056
16.38_296.1233n	23801.63064	24357.17982	29427.63105	27104.93262	21705.44724	24537.91297	24064.56081	24690.00465	23753.24509	24159.08122	24432.65884	23063.75072	23064.00045	23636.2851	24592.08024	22274.58014	27109.9817	25202.48955	25511.39581	27131.90449	24724.89755	25769.66366	26466.50698	26505.41362	24546.91892	27303.05675	22868.3246	24994.22444	24112.94776	25179.83957	25546.94611	25872.90531
16.38_283.2873n	48904.53438	40942.99674	66598.30399	43058.86798	29973.25148	43308.88178	32511.75667	30716.18846	21925.00128	20365.59331	23681.03665	21256.053	17139.96115	30705.93511	15614.33145	27586.0719	23322.49593	20401.3429	18269.57716	30586.57418	139964.8878	26748.82548	24832.29366	30248.21877	56232.77974	70226.37562	68296.65007	55395.25836	69555.69263	64293.85838	70442.22237	65249.9508
15.37_519.3336n	12620.44619	9333.296032	5976.592224	10858.46186	19652.16616	18934.57296	16391.49517	17632.89752	253.0529624	392.9687404	702.1809168	1249.314749	2431.734804	343.443775	153.4329379	6622.624267	551.4442208	193.9656217	442.8696369	971.5018229	4615.020939	1159.850847	1011.142421	1095.271571	6966.103349	7261.762121	8023.007486	10522.53771	7951.897618	10455.63682	9464.064059	11223.93786
7.17_1065.5067n	0	0	0	0	218.3548101	195.4811974	0	311.7694331	0	127.0509275	0	5.096466555	0	0	106.7498572	0	0	0	373.615622	177.3868757	77.48911926	141.1730087	0	128.9701179	40103.83141	44626.35441	48585.00051	47503.00958	44951.38831	49493.55908	63041.55903	53007.07147
6.61_1107.7139n	2232.429449	4307.285433	1795.578737	10486.37749	24484.12365	10408.78592	11695.58116	13297.47346	147.7796077	0	0	0	1159.42115	436.6757725	460.717983	347.0993351	44.22404735	244.7779575	1.386052217	0	108.0908217	457.626372	0	0	503.7072404	924.7216536	151.7204572	751.4509713	427.7354092	631.0324039	242.2821623	455.7695646
7.18_526.2098n	0	0	0	0	0	0	0	64.35975818	0	0	0	212.6366186	0	0	0	0	0	0	64.62726407	0	0	0	0	0	4420.35928	3404.88526	3999.776052	2942.684971	1606.552106	1678.667024	2283.01294	1783.51276
3.06_560.2909n	0	0	0	0	57.64897353	0	0	0	0	0	0	0	0	0	0	0	0	0	0	0	0	0	0	0	0	0	0	0	0	0	0	0
16.35_600.4277n	7959.130107	3701.88711	8212.870665	4843.947243	8751.49657	4776.078458	4414.825914	4290.393671	7758.074816	7721.666522	4000.088421	6749.949644	4938.793631	2297.769516	6977.286128	6013.806793	5788.071347	4337.870047	2414.947428	6791.835626	8703.471794	4835.898864	7182.28345	6571.82421	8486.710051	7910.952651	5791.095974	5877.701552	8450.178924	4827.794079	8003.280243	5497.877477
15.42_527.3025n	25220.77917	23090.30259	14806.45526	18218.23758	16698.86482	28276.65655	7463.083381	8363.803764	13220.60342	18594.39126	22497.56414	26620.69938	25711.75377	7853.317109	6255.439949	54378.23899	2474.018927	3877.015035	914.1715417	8657.181712	36037.0107	12368.20728	4649.269688	11170.24013	18546.54539	18710.16816	17273.01814	18320.98166	17788.78517	15793.01847	18150.934	13307.33414
15.45_507.3335n	5016.118343	4262.394536	1973.936102	3360.836974	7017.96595	8530.160388	5046.741714	5558.576748	552.547978	0	0	46.99379869	0	0	0	688.392858	0	0	400.8929775	0	1560.235459	439.7261861	0	196.8291049	2149.182311	1172.625715	1600.845284	2348.036076	1844.196905	1882.83921	2230.353417	2306.555129
1.65_304.0905n	0	0	0	0	0	0	0	0	78924.83465	60229.93024	75051.31747	63942.36817	207587.3919	215046.6641	141853.8037	155626.4143	0	0	163.875916	0	4237.594547	5075.130865	4121.901287	4105.474368	12069.5664	10293.80757	12998.6406	12116.89055	9493.147777	11200.33847	14073.35966	11549.93738
7.10_1408.7467n	6885.684698	12801.42363	10922.88129	10322.77958	3496.361468	2343.391079	46762.11533	52275.35852	4377.636782	500.8642999	1664.324444	634.5590188	1583.270812	5358.65294	1655.340292	4224.131966	2127.861769	879.1438115	1333.398367	1249.035606	1539.036035	974.2120199	628.2594624	582.3039622	3162.375656	2420.231844	2689.7257	4537.447222	1682.591904	889.941446	2326.747261	1478.748007
16.35_312.1594n	30947.57823	27949.89117	22509.10464	23897.54557	19524.25825	26568.43866	25358.41678	24364.04194	29623.24595	19839.32041	22243.03591	23831.49674	25717.06157	24375.8236	18725.85657	16398.45591	31176.40863	26433.95082	23596.31308	26126.64253	36838.66525	25880.75867	22322.79248	24881.06705	26990.13833	35911.27049	29078.13507	26116.52793	18958.52281	27596.02946	27159.30558	26161.25566
16.35_327.3137n	1930.403021	1288.774975	1970.093286	1957.215417	1346.101558	1602.642932	1747.045887	1281.411226	1729.836327	1689.222948	1835.626452	1664.494282	1216.930534	298.0462939	270.0530064	2629.034327	1673.608821	926.3151672	415.568861	2429.925615	6668.3234	1957.211305	1854.106434	1880.353329	5110.550298	6736.172695	5596.931783	5821.283131	6690.665127	6975.501789	6586.857688	5343.237747
16.35_346.2096n	97420.34491	86709.41632	111144.0872	91537.12181	93849.78106	91170.38873	86305.93012	77358.98051	99496.74968	104606.7067	89298.50323	94466.75393	86036.44383	86081.26202	101820.7283	89630.19954	106949.398	100545.3125	92304.76063	104928.1187	116445.0081	93644.16372	104645.8942	91549.98469	102307.1051	110673.1731	98850.00281	98841.95416	103762.5103	94523.23709	93746.21591	95025.515
15.50_670.4863n	5728.415189	5986.609575	11528.47463	8999.744095	5773.470204	7351.623615	9151.983749	9141.016924	4982.493246	10825.42832	6570.818014	9305.934823	6434.858924	7841.14431	10613.48731	9280.622602	6576.600334	11141.24712	10184.64698	11951.71247	6055.628446	8201.021717	10559.56865	13740.61987	7126.242695	7473.589297	15169.162	9387.263339	9769.304515	10800.55735	9786.739285	9652.817682
16.35_342.1856n	18892.39837	20613.56656	23492.82549	20867.05946	20874.00276	21355.84923	21392.99322	21609.07433	24672.1124	21569.74896	21131.22217	21759.86496	18471.55606	19238.02458	20262.57943	20536.39733	23880.24241	22336.50324	20610.30426	24735.27919	24727.56449	20248.29488	22885.30085	22545.83152	20932.2782	23610.48786	22255.70037	21738.11323	21846.32249	22492.50822	22261.11273	20553.39011
16.35_346.1812n	27068.10528	21533.95402	25234.28125	20285.7565	25035.67589	23706.98418	20785.46303	18627.5397	24570.58015	22406.06714	19464.49869	19422.82505	19008.43975	19067.8681	18799.76006	19404.3632	27210.41976	20423.11311	18315.27636	21641.66785	29890.56815	20604.96658	22372.85221	19299.5754	25249.26811	29507.65003	22749.7137	24316.94525	23450.43639	22520.56589	19239.92314	20972.45851
1.70_131.0947n	5828616.18	5188702.281	4791715.156	4803085.07	4838722.094	4623901.95	4820904.001	4670385	6259764.178	5036735.699	4994653.803	4682128.844	8515929.856	8862924.611	7622207.252	6929287.751	1612885.322	970420.1595	981877.7952	1094583.089	3119197.243	3526550.667	2903939.314	2947924.145	2726042.116	2607125.569	2546731.015	2534965.527	2304022.008	2469587.073	2533259.303	2380970.493
16.38_549.3807n	19169.16347	18375.32775	14487.80301	21964.00094	30181.70021	25681.74166	16991.80887	15137.05124	1160.157776	1498.775869	1385.915291	2607.817623	2265.110199	1768.019989	230.3406984	15164.83375	250.7368853	249.3396735	0	781.6246514	12107.89681	4532.399807	3407.488655	9690.731992	7090.015501	11270.95351	9545.242014	8039.863575	11316.57923	8018.980947	11663.54051	8741.414363
6.66_406.2581n	3063.482705	3507.956001	2906.582739	2920.764589	5086.217781	7999.825622	6506.458696	6639.85676	758.6434289	3632.257774	5537.798181	15657.74954	23912.83216	49036.12719	26186.77333	21630.48338	3607.020903	2110.979756	2620.591955	1622.651151	9336.279358	3256.424703	613.7156051	486.5917326	7113.70768	9375.40102	9797.359254	10590.84494	10721.20402	11576.17507	9509.321407	10660.71185
1.68_343.1267n	0	0	0	0	0	0	0	0	696.006685	2300.289058	4105.237491	7494.215191	1619.172294	6557.802433	4199.80528	2040.249136	231.4468111	0	0	260.5260564	0	0	0	0	1746.340309	1848.01752	2034.698928	1411.593299	1324.721701	1710.299256	2325.048383	1442.359101
16.35_452.3107n	11408.92211	11965.93135	13709.09426	13437.66938	10820.3109	13661.91554	11665.56875	10968.2911	11590.47724	13021.27855	10999.23185	11991.64754	12207.52352	10554.10193	14487.02614	11363.60108	13197.40984	11686.12629	12945.6741	13157.77365	14677.48948	12733.62434	14439.40316	12963.06832	11765.29135	14215.59277	11906.80368	11453.31991	13383.80958	12213.62949	11134.33764	10241.49916
7.13_291.1681n	0	46.1096764	0	0	0	0	0	0	0	0	0	0	152.1407218	96.68826011	0	0	0	0	58.98015841	0	0	0	0	0	0	102.355498	0	77.4444012	43.12345015	48.38694071	43.81958254	0
15.48_254.2244n	5995.856643	5456.159167	5008.514307	6085.881849	4544.834068	6768.706429	5647.354404	5281.97013	4685.378839	4521.42384	4484.210828	5331.507935	5074.159896	4965.501267	4778.606533	9794.966106	4266.68445	5246.267445	4467.096549	4586.937366	6467.979117	5452.579093	4761.399314	4932.636729	4907.309825	5046.732883	4950.214479	5879.734811	4228.533014	6336.205621	5799.722198	5905.428111
15.48_243.1831n	1782.325655	1614.07282	1875.886396	1336.0746	1362.984139	1921.11791	2004.754781	1707.746	1614.704476	1562.270137	1667.75209	1555.277287	1390.260503	1499.662979	1891.744183	1474.266691	1813.50882	1783.295927	1647.618146	1752.587048	1882.311499	1941.129247	1646.298458	1667.686019	2119.491672	1551.424419	1741.808633	1496.185173	1326.24827	1704.881338	2001.854431	1646.814422
1.65_407.8731n	82072.09945	119417.9407	126482.5044	64600.68732	19499.62519	32334.61064	120253.7178	97653.06096	169998.7217	149222.5367	64652.24072	62820.61676	155471.0464	72930.58606	65058.43601	79116.77972	87061.6973	178524.9984	220681.8105	155516.4845	90034.01782	147542.3062	102264.3639	71013.62271	65964.35691	63580.00908	73087.34553	65706.2171	61494.01607	63859.8082	61725.8016	52206.83774
16.35_550.4286n	13609.93674	7343.652072	12144.78445	9361.889112	12099.57304	10396.68015	7748.604618	7249.917839	11420.52791	8633.422776	6690.597024	7483.666029	9094.792099	6352.50597	8832.849573	7705.265426	11257.56831	8526.483619	6712.552713	8983.45245	14525.28055	8445.521559	10204.67021	10829.80987	11410.1198	15584.74023	10699.68795	10661.59534	12023.11666	9453.448433	9595.343151	10485.67302
1.65_663.1096n	1909334.818	1712720.047	1318163.608	3158834.109	2784963.861	2517126.159	3135740.962	2945490.354	548324.9534	406561.2915	422144.8762	409651.5545	3982830.295	4353597.296	2870944.136	3003451.776	243746.5487	239213.085	258231.0394	213491.392	1452814.332	1523520.368	1394469.981	1463610.795	487100.0961	452304.1747	470657.1028	455759.3614	355060.9566	421413.801	443223.5315	402541.2399
11.21_430.1996n	5565.85471	7468.205436	4713.337475	6500.017706	6769.781397	8140.142263	5616.26606	4440.316619	8645.222142	7259.379643	6699.28152	3823.460309	6129.85798	8560.915105	3756.523325	5409.547227	9008.377932	12022.78092	12083.14997	10792.76862	8496.280827	6987.123061	8519.17455	6496.209451	5631.913257	7956.637179	6280.025303	6814.817613	7602.44605	7263.990213	6731.13686	7505.966784
6.60_923.5978n	24551.86221	19307.30619	14603.45789	15511.01865	16310.41023	12154.34811	15805.93804	11329.26363	17337.22773	17203.35885	13226.27591	13642.3579	17264.59388	22969.39039	12442.1263	10546.54756	31790.02753	10803.9309	17002.97154	16804.9786	39002.05567	28798.73726	22091.99457	19058.36364	20350.616	23920.47222	20355.09224	19501.16025	18874.78482	18630.1349	13757.73388	15659.26223
16.40_237.1703n	5904.929789	5187.134804	6314.245892	6381.269689	4904.133495	6083.504142	5557.506324	5579.705263	5718.725551	6061.840603	5824.951448	5799.588565	4966.182383	5597.372958	5574.05802	5252.863655	6307.37307	6036.056242	6110.51416	5862.024208	6261.885298	5768.937401	5603.145308	6279.758527	5825.876997	5994.059843	5899.387955	5858.40096	5355.478391	6097.888713	5181.002936	5752.332335
3.08_119.0497n	2928.886366	2859.262203	2398.481664	2489.51276	2544.905619	2330.391583	2800.567207	2397.941344	3674.684153	2147.229818	2522.221454	2462.50375	5735.097584	5158.285222	4301.541148	3923.562081	195.7506097	58.20367602	79.92783282	75.83249537	623.8214788	901.6066202	514.2924905	520.6787999	803.9495104	1123.235176	852.7121977	933.505911	799.2366379	1091.683941	1041.534597	844.7545811
1.45_135.0683n	203921.2732	177203.0425	143280.9969	170191.9348	164267.4831	181366.4728	172569.4299	150402.5645	200415.9972	141870.2655	147951.1717	131857.5624	325071.3963	343762.2001	248687.76	206558.4081	23611.06096	13969.63066	11787.32323	15219.61762	57226.00876	64643.77522	42555.71868	46035.54885	75419.67851	69698.37224	65522.54911	64206.26079	49489.37849	58691.71557	57455.77606	53165.11858
15.18_567.3334n	6305.716145	6978.496703	5283.256849	9389.840206	3951.419297	8170.234021	7676.142822	8110.671755	3738.829931	5928.791202	7902.15953	7830.082753	6238.546587	2858.42922	2148.284441	21521.57379	0	0	0	799.2372461	3761.790968	0	0	401.6349145	5246.076964	6453.317265	3244.345859	4185.156771	5781.778391	5459.108279	5379.119152	4057.835093
1.45_120.0575n	5737.722914	4819.635692	3606.387556	5980.044305	4482.135093	4988.901959	4930.140474	4911.821208	5011.952643	3810.178197	4513.845417	4588.963373	8541.054393	9571.958629	6171.783493	5516.218633	1296.738968	1875.074084	1377.197934	1860.882241	2397.988565	3734.914688	1573.101828	2599.828645	2500.567539	2608.687061	2674.08947	2842.559331	1673.344683	2753.95658	3215.350131	3571.815637
16.48_394.2070n	9339.244887	8093.886743	11306.41564	22972.68146	20410.91572	11500.44321	24673.22375	25999.90369	4915.843616	5106.248141	5502.706112	4518.062605	4963.058777	2864.299802	4244.254605	8661.187228	4838.304263	3158.152967	3837.336138	4686.728386	5036.044112	6669.415521	6878.65269	6800.201638	5483.606372	4100.555115	5003.544728	6987.979447	5976.346754	7019.828185	4346.99071	6780.10566
15.18_543.3337n	7473.735475	8498.137371	5908.026448	7759.097102	4354.568169	9508.442088	3920.409755	3903.910875	5287.873748	7420.227341	10486.58349	11248.69813	8238.29291	4359.741691	3232.204956	27722.87622	1226.376435	1855.173074	936.0388058	8600.8318	9999.806704	2536.737537	923.8736098	2033.364073	10597.7956	10802.82209	10839.48743	9448.186067	10587.62391	13086.19784	10448.02053	10161.26593
15.18_501.2866n	59804.73534	57057.85313	38748.19153	36232.91808	35627.8717	58632.58591	16688.4286	15419.46962	27588.17498	31714.80597	44022.69392	47867.06733	41790.17839	16199.69311	10511.25268	77553.48669	13725.48147	17971.52216	5213.986944	38181.956	69456.24778	25458.05045	8247.172845	22203.35438	42433.27487	46389.9531	39106.90362	40769.40147	39270.76978	41518.93562	41330.65873	38861.01408
15.16_519.3337n	7629.047589	9352.34664	5444.235426	9535.734928	6528.388801	9423.21522	9883.159546	9576.867351	1001.921766	1560.872716	3545.479035	2787.101646	2540.417966	557.5147073	944.6150475	10158.22537	0	0	0	236.5607013	4843.56907	703.8010233	357.7352155	0	5527.376751	6380.449558	6039.102349	5988.857673	6526.61124	6781.377635	5303.77928	5239.155662
1.43_206.9589n	24947.8261	23195.85979	19285.12334	23587.52706	40855.30857	49248.10534	20365.41501	16895.6901	24228.63237	19812.19867	31755.42361	26378.39822	24434.52761	30586.11212	30570.13039	19268.35474	25970.294	6312.19817	4177.443198	4993.538985	38944.31403	24285.82732	19613.04721	20176.57433	45887.72282	45687.96469	32778.72226	31986.48521	26426.21597	25513.67443	23328.23643	24447.28484
1.45_165.0507n	14270.27961	12057.41781	8982.650853	11829.87792	11319.57558	13144.27209	11843.44175	9902.874029	13278.96654	9964.989021	9905.528409	8535.71475	24134.65961	24838.79371	19563.04391	15028.31664	909.739859	515.2492527	417.8772139	628.6811581	3085.925072	3718.03064	2355.916778	2506.096359	3963.807675	3927.709518	3615.13678	3618.972103	2802.841257	2980.634036	3357.348587	2827.614272
16.51_292.2762n	9222.299202	10682.44051	13638.23687	11855.44176	10882.31892	10914.8292	10990.92753	11102.69398	10300.0476	11142.53134	11123.04126	10444.0727	10370.23059	10458.88969	12515.90613	11087.09502	10126.92527	11144.39611	12519.12457	12505.05354	13277.59158	11088.5675	11932.60804	10797.84286	10850.6123	11885.73862	10143.72463	12118.90098	11831.87511	10076.28983	10798.64802	11587.69387
11.29_238.0990n	2492.818964	1769.592613	934.8703814	2145.654493	3417.939654	1803.022746	2058.972313	1443.344976	2151.045895	605.4334877	1048.653888	520.1998507	1669.201246	1014.448032	817.2620611	843.1892068	4322.186379	4701.632901	3869.646944	4777.869658	4040.701351	3835.911718	2844.126683	2555.758303	2181.647738	2322.113694	1967.553705	1946.555798	1859.925256	2117.679212	1829.906783	1398.726439
16.51_465.3796n	6232.735239	5764.583579	10555.22379	6365.733585	8650.809565	6280.055008	7153.003464	5793.38778	7526.73006	9430.253093	6511.945176	7772.368484	7980.699539	7282.045263	9037.642233	8471.223413	8052.088817	4847.380404	7788.639603	8684.719016	7667.278874	5629.86889	9600.422837	7741.344556	6727.844361	6620.858316	6050.654254	6237.974769	8252.091978	5377.606983	7219.296208	5349.625243
10.69_968.0168n	19389.31563	28538.51827	11125.94901	16735.09556	18568.40015	27943.34143	20754.47271	16095.71871	29796.43546	37199.26735	41656.52247	32976.0859	49047.45013	48892.0415	29855.83069	33598.82601	7678.667946	13725.2475	19756.90292	11880.74607	7660.656444	7123.697401	8269.49693	9523.600396	18228.1142	9397.492465	15063.6397	16672.47206	16579.11927	15591.44906	18767.17836	16576.27676
16.51_323.3185n	24971.254	23318.3889	31864.62119	31295.12743	37927.16308	26486.41256	30410.34882	23680.57087	21542.97931	29225.45913	24316.87033	24228.99574	25859.45163	22968.12885	29061.09275	37753.60409	24436.87007	19926.80852	25490.51873	26631.10231	46981.99999	26002.67107	31269.52947	28974.06813	29167.76754	29503.67255	29594.69554	29834.6769	34731.44039	28510.70215	28799.63674	27437.28208
1.37_231.9254n	1428.596608	6366.259148	6797.062997	6140.796302	278.3816064	1712.211974	8684.896888	8967.619723	6341.419834	5562.456649	5472.662275	7187.866115	4850.80318	4088.321263	3793.789415	7123.162795	2119.576468	5233.834593	6805.929527	6545.491733	4344.507018	10454.1909	6957.220493	6736.735718	2600.162083	2715.315878	4397.622365	4522.966793	4880.601979	5509.873275	5504.234191	5019.314152
11.29_795.5706n	5260.902984	12469.04117	21605.92468	16194.45354	36862.81466	13020.948	14830.45241	22877.00873	21825.27187	8843.489201	11658.72274	6302.435806	31043.63603	16459.35783	7251.004608	26425.77863	3918.96543	4702.561011	5005.153637	2464.540874	14007.57118	10119.69215	6208.994927	11646.49956	10261.30702	11679.51382	5555.84207	7576.90247	4738.248873	4061.646342	5031.308857	9896.90668
15.05_493.3178n	64810.21348	58570.01472	35378.48027	88195.08562	150213.2677	137900.6168	166486.4669	161086.8304	3134.967944	3939.315982	4265.00668	5653.846757	12623.13395	6908.484871	1660.991563	33237.54574	1448.474951	674.9865559	220.519834	2296.499209	14757.45183	6350.55236	5823.614789	8937.682992	31567.60104	40692.20084	43650.95677	39176.64035	45831.18903	45801.07877	47523.82132	40125.98445
1.37_175.9390n	515.093528	535.1922605	542.5786822	449.1311157	2582.072915	718.5501066	358.8060229	632.2070795	628.1578366	796.7058461	1206.771807	518.0138609	243.7896102	666.2299208	863.0992432	273.4707662	694.8980543	182.7715719	88.48725903	208.4998644	1386.842317	821.0362966	1054.817748	712.8758479	1169.787525	852.4054615	1123.984579	883.7116068	908.5046146	739.9469031	1040.603625	411.216882
3.19_502.3113n	509.5738975	268.9582473	245.7965503	333.8037368	616.8375734	248.6563177	651.1917237	913.9457188	387.3989835	364.8437798	221.2843655	405.4111181	857.285623	230.3278164	551.5517814	914.6465235	0	0	98.91889954	0	0	108.4806471	0	0	375.6259034	186.4042266	204.0290118	623.3867951	367.7510268	467.238205	600.5235709	600.995466
7.10_1570.8977n	11695.81792	31085.37579	15677.6929	17815.01263	12592.05439	32435.92862	5026.285778	8239.155603	31739.9442	99792.48339	108090.7277	140368.4489	192861.236	248755.1064	144641.1498	142395.0585	192.9153362	211.1749539	0	312.134364	4874.223783	2976.491628	1842.850491	2056.278329	24955.4965	25265.57184	22763.03942	20793.79644	15928.33135	22079.19937	22654.60237	20834.75903
15.21_300.2661n	77094.16657	79963.0056	84424.19839	88121.26418	82968.07495	81359.99872	91506.94565	94231.56698	91597.69506	84669.63984	80534.38157	84307.68023	72344.22767	79911.24278	81789.72306	82728.1436	85394.97265	88589.04296	85327.56249	92987.35498	91048.62618	95808.39458	93306.35735	88835.82291	84982.85075	91178.5809	84981.52797	89013.06306	91395.90773	90578.86984	90551.13289	92182.85219
1.45_216.0113n	29772.9029	26942.03717	25376.07401	32013.42439	33409.01257	54024.53659	24595.57123	23125.69669	18816.58614	20720.22732	39637.25219	37429.17238	16819.49927	36205.25805	35751.32248	21491.57065	27817.45909	9056.594307	6200.887689	7736.4809	42119.88147	26945.77645	26857.36571	31608.42653	47130.77168	52651.8706	41450.30208	42102.53672	33112.94671	34877.64809	34368.20039	38142.45109
1.53_610.0824n	2805.48928	2035.607086	1643.692847	5761.177647	20712.11844	6581.721758	10039.66701	10559.44011	0	0	0	0	0	0	0	0	0	0	102.623376	447.1838139	159.8333916	1319.752225	130.089997	416.0420759	430.8194007	1166.797856	574.2767339	290.6946076	499.9040795	714.5632297	1398.755831	695.0576685
16.40_243.1832n	7726.052152	8027.774734	7814.846906	7139.199096	8136.264481	7646.62519	7243.301388	7088.870265	7475.630924	7814.91628	6772.953158	7328.048453	6654.406117	7129.354835	7964.201572	7363.476653	8904.031519	7088.433523	8703.123968	7835.281321	8981.031587	7498.746269	8190.636022	7376.382144	7801.532716	8436.750723	8350.459976	7796.405937	7965.82995	7440.081202	7127.680977	7747.38504
16.40_227.1883n	178364.434	181013.8124	194467.1844	174818.8571	162586.2606	184788.3689	180440.7821	174187.1349	181171.1134	182001.5649	173526.8522	174432.5608	170759.0008	185193.565	186202.654	164765.2693	201988.3204	200633.3768	191439.7642	190259.465	193186.7871	184228.9896	193482.2627	185241.7215	184439.7233	197931.8305	180923.5591	178200.6584	177383.0808	181411.6617	179976.52	176741.408
3.08_102.0470n	1200469.964	1073271.035	916063.7038	1046428.118	936359.2819	945193.9671	975581.2277	977305.4986	1339284.42	993015.6126	985288.5283	944160.7858	1910233.022	1969732.45	1593979.012	1473474.071	130001.0887	80969.6686	87503.14136	97923.85181	284329.0574	350615.2393	261302.5982	294457.0954	442218.754	438584.2934	416195.4796	425230.287	366587.1393	437898.255	431192.5409	424922.4179
1.53_244.0693n	3917.390124	7206.091871	3488.265665	16379.87243	44083.39391	16483.4676	17052.44553	18179.07728	30949.29027	17100.7953	29258.42196	32801.33564	48703.61326	16581.64447	20645.88812	11604.5921	63.37820828	199.5040776	102.0498567	119.0712476	1854.027521	3758.819424	1410.910169	1425.247085	8618.850804	9355.607664	8266.074008	8010.316324	7978.686055	9429.902207	9962.241442	7930.187066
1.53_95.0009n	4822.824043	8049.785369	4496.258689	19654.05099	35846.02615	19411.16343	20032.19738	19439.64743	35355.42813	18269.5338	30881.93848	34988.03497	46117.20221	20033.50217	19748.03821	12652.90297	1039.971765	1636.863288	1323.141111	1657.399168	3326.473611	5216.647941	2532.663874	2969.429837	10902.73214	10863.17488	11668.62438	11377.17205	9380.335761	11693.74856	11701.85994	10358.61325
16.40_248.1386n	70853.46995	69826.57565	82789.1667	74572.03563	68306.54857	71737.94874	72539.1881	71058.30991	72019.27911	73057.15629	69715.3932	71044.07444	69159.83543	73944.75424	74539.1765	66984.72554	80655.23718	78920.01007	76915.06396	77942.19676	82755.15206	72235.28963	77311.77021	74116.83213	74643.32919	81267.8125	71631.80513	73592.04341	70515.1419	71686.22222	76619.61752	69801.5612
16.40_270.1803n	6396.986527	6212.313309	7083.424938	6327.475908	6180.049417	6555.283538	6088.557464	5135.71312	5861.461927	6288.240279	5924.369828	6555.607158	5833.174534	5300.925096	6909.358985	5404.033635	6541.281261	6752.579077	6609.013037	6130.867103	6044.768366	5326.28951	6789.193534	7540.590271	6896.614091	5786.171772	6338.464247	6490.667664	7105.383285	4843.733759	6271.286171	5609.659514
16.46_414.3135n	0	51.80746603	0	484.0898582	428.8613185	155.7673821	247.032088	290.4885402	0	53.54173699	227.8817057	204.5366203	756.0418085	1143.7388	0	683.0358439	0	0	0	0	3648.577711	360.4559379	557.246257	639.191976	579.6521056	665.4332147	624.3844145	365.9583458	217.6968109	380.0249491	513.535813	565.2253773
16.40_168.0761n	13225.55204	13398.20078	15473.77392	13509.4927	11096.25073	12854.65324	13349.92138	13100.29235	13066.05621	12912.97286	13017.56953	13853.58477	12141.9024	12719.34475	14527.85529	13030.43257	15212.17217	13296.08916	14161.2224	15525.88588	12309.62091	13292.4445	15726.81597	13887.6551	12808.00497	13370.02804	11703.02731	13496.43915	12753.91431	15485.17324	13972.12971	14792.3913
16.40_385.3193n	169532.25	161588.5023	181969.4573	144002.6	151080.7594	166857.9522	155107.4936	140127.2672	165404.3171	152417.5172	144175.4207	139466.4512	150347.5941	160506.9289	153623.253	129543.2236	186410.8386	171406.1662	155324.3725	149442.2087	181377.8155	144261.0142	170976.2635	146203.73	169859.1465	181922.4235	157514.7643	152678.5216	147590.0681	142647.427	137709.1489	138916.2132
1.50_143.0582n	151.6661463	106.8085379	150.9706601	0	91.66208852	71.0864309	91.42734221	0	491.0711402	356.1380566	541.4551991	514.8542908	251.0879825	235.7351519	108.2129541	190.8391717	49.4313897	62.95687762	56.69063889	64.38109474	24.38857492	39.06533402	0	0	102.8338568	47.17742449	77.38931919	48.69784559	34.42209374	130.8723011	154.4841558	152.6036207
3.08_165.0792n	12498.01695	9466.278362	11267.75575	9908.117173	15570.14534	9627.487133	7842.109496	8115.615405	12774.52176	10415.40081	7982.168971	7676.380917	24400.75531	29572.87717	27906.06113	26492.97448	579.3321244	256.5519731	264.1951274	337.9863809	1475.33848	1636.053472	1860.408712	1495.979364	2798.070673	2940.830419	2536.750866	2361.586896	3195.558855	2554.439635	2370.954276	2213.702889
11.26_296.1621n	3568.25395	4949.64282	4175.643754	6340.966416	3944.966772	3859.745625	4395.935232	4790.329116	4861.126062	3688.349864	4608.746759	4844.683239	5316.059441	6446.268928	4326.670274	4506.388337	4986.255695	6229.080003	8308.329704	7409.801156	5560.45447	4615.332315	5173.713367	6065.823896	5165.562811	4999.541516	5189.431586	5131.612082	5617.374221	5997.525738	6366.440738	6393.698888
16.43_435.3480n	6628.864625	5010.71962	5433.079624	5427.278496	8033.486963	5575.475713	5246.723342	4927.539213	5961.692798	5527.060981	5888.373092	5598.360709	2922.125702	2003.986027	951.1351709	18143.72978	0	182.2139942	0	175.3481771	4439.172669	166.9729001	166.3122878	372.5026845	2678.556733	4007.356222	2074.516053	2844.758437	2933.894988	3923.995457	2493.858293	4762.860847
15.21_525.2866n	84562.36537	71803.18142	52696.19042	55087.69532	65038.29417	79606.62971	25793.43916	25458.58296	43588.77913	45354.10415	60077.29509	62030.36103	61800.27728	20692.46799	12823.75418	115633.2807	3456.244681	7394.336632	628.5227106	14833.87023	54483.44215	23485.43027	7548.62397	17428.93285	42196.81106	44675.66216	39184.04212	43430.16295	41356.35633	42594.60777	41123.00217	37036.19174
16.46_338.1745n	2660.782223	2378.033435	2397.199641	6211.829177	9124.308639	3797.696261	12914.57214	14111.98014	1507.496238	1331.279536	772.8715852	1438.437697	1623.969137	1108.098326	1320.656262	2492.062247	544.0034256	831.6163531	1146.182307	653.4765557	1445.70799	1707.700887	2381.032191	1935.874131	1337.113303	1750.891297	933.6864421	1615.043674	2810.90796	1341.639926	1328.14538	2444.434993
1.45_181.0742n	7611.813327	5878.437119	7075.458466	7873.061929	6875.830271	6831.615069	5686.663391	8227.078005	5490.186056	5887.17866	3918.415263	5909.494195	12931.00571	13495.37975	14797.31597	15411.30985	463.6790033	264.5115005	233.3529867	457.6027224	1191.022048	1584.029283	1579.345652	2105.499296	1602.597754	1667.723611	1614.120237	1654.960547	1981.334714	2097.089389	2827.529031	2765.817514
15.29_253.2403n	3041.896874	2137.05794	3092.812743	5390.835459	2589.82877	2273.022506	1494.037667	1983.196726	91.88023536	347.0421036	187.7467585	66.40473325	156.5153813	61.67038494	55.12795792	542.2296912	392.0092441	247.7114046	177.1099624	532.3952622	7627.340586	627.4098943	377.1167587	888.2691934	1950.46561	1790.710245	1299.447064	1355.873849	1647.806123	2041.858859	1295.456815	1786.343178
16.35_326.2133n	28286.54897	21573.91397	24934.78931	19180.91813	23475.15425	20638.65546	18189.15901	15865.91121	22533.16832	17035.20038	16970.30205	14912.94516	19116.28184	15865.88973	17311.46125	16327.95124	25860.77252	20206.74493	17101.7918	20133.99514	26620.23778	18189.20549	18981.6283	16956.34253	23077.50852	27905.01965	20529.79263	19891.43915	20608.01298	20794.67683	20236.73764	17703.90637
16.35_320.1596n	11118.79541	10115.36346	13030.20887	12648.66883	9722.517676	10332.16391	11011.73216	10745.43207	11852.74922	10867.70894	11318.75073	10360.54969	10514.87747	9781.668792	11915.66174	9971.567553	12567.59055	12497.22802	12460.26454	11794.39354	12280.43663	11294.6985	13321.70118	12794.52943	11380.85974	12205.19587	10585.81582	11821.98304	11759.80708	11528.78754	11529.13976	11312.34744
2.90_124.0500n	56.00975364	0	0	1173.59207	1253.97911	684.8299706	1013.72402	1040.865771	1926.380804	643.7418418	916.0598398	1101.833298	9452.226768	8731.000382	6490.36766	5830.945291	0	0	0	0	1472.242923	1555.280454	1086.977583	1358.584922	420.025388	606.8241201	310.9052546	587.2685253	226.9582096	398.2804741	521.90766	645.3263366
16.04_426.3824n	1998.510486	3206.282498	3337.159379	2389.437091	2026.775073	2435.41559	1746.05937	2428.858614	3042.049351	3056.05109	2521.451314	1966.934641	2106.726225	2707.865484	3303.37129	2850.415337	2682.65929	3113.569854	2732.600334	2756.295281	3214.578386	2205.776852	3065.393416	2248.438324	2718.968225	2846.119197	3185.11897	3014.924086	2340.461991	2123.434212	2437.035507	2133.300501
10.94_721.9552n	6794.888483	2017.029115	4047.199431	1752.982567	2527.05128	4973.236986	4763.674731	6674.274816	4552.002534	3499.411051	4427.863308	2133.144864	7821.079034	7243.650689	5850.22358	3744.306216	587.7340147	734.5832804	468.8249964	523.4049114	2083.127088	2806.602253	391.7679409	2920.793649	1294.18769	1843.640606	1412.190334	2022.807602	1473.632741	574.9929869	2619.654949	1748.529683
2.30_293.1473n	1650.870493	761.2948951	1289.777143	0	93.67333243	0	0	83.11083246	21696.10534	45367.70241	56037.69532	82498.49649	54982.04854	109871.9232	97316.33382	39973.71945	8012.353899	1139.344556	3288.416654	12328.91371	5542.830011	14383.21798	4779.379586	6768.453948	24356.52983	25070.60945	24538.82337	23448.96229	18971.73429	24035.3432	24235.03009	24501.83291
2.30_186.1003n	712.045583	448.7580636	513.0973981	419.3417369	630.213348	482.7671757	655.9399512	562.2348611	362.9992271	352.2070961	0	176.8291739	536.870653	295.3193172	344.9615668	426.2173258	0	0	43.00000983	0	0	101.7586187	0	0	175.1321215	44.21892235	103.9412297	104.7661584	32.37866442	0	103.3193004	0
16.04_481.3540n	12571.34554	11395.5558	11555.08725	25632.49909	20363.65992	14130.65975	27481.98463	31388.19288	10198.99525	9622.725193	9230.364151	10925.70715	31435.86729	22297.20834	11133.2787	101672.1205	11.86803895	541.5701527	0.009609257	0.003243618	2480.424195	488.8480228	975.478068	1494.067902	10899.97264	12024.08933	11645.18685	11493.16662	13650.29826	11843.9021	13034.85782	12554.69391
15.85_314.2817n	18765.10992	17387.68524	19620.28866	19047.45895	16096.60547	18266.66822	17711.90123	18453.17844	17418.51443	17797.9417	17712.84622	17594.31966	17157.52911	18946.91464	17984.03208	17558.62262	18928.69105	20020.38472	17808.68817	20211.51872	17776.87038	19132.57885	18118.85488	18918.51777	17127.94459	19009.5158	17289.81101	18584.48838	16425.65366	18913.13105	17893.34659	17756.05761
6.80_150.0680n	2818.560857	2740.803545	2748.167015	3503.031287	3029.107801	3488.975031	2372.566301	2403.680902	5205.703983	6243.689871	6575.937791	4745.708743	1683.5719	1313.59579	2815.885565	2659.543091	2767.916158	3670.315611	2327.97646	7720.948346	7829.382816	8543.319972	4327.145501	3876.680137	4505.621053	5463.423777	4797.522128	4702.578765	5893.160667	6058.753129	5654.763963	5576.135059
15.82_379.2588n	2497.717503	1727.223075	2508.62984	3671.552314	2684.219802	2243.860031	2646.036474	3059.039806	3282.92479	2699.554088	3059.440526	3106.87789	2160.043467	2162.912532	2442.024629	4346.257148	4297.077221	4025.613442	3161.335514	7099.313888	8770.731372	4612.22244	4066.142089	4195.836325	4750.848859	5461.653921	5276.377805	5885.425744	6428.243249	6779.98105	5306.663131	6030.044088
16.04_390.3344n	103533.8559	123909.4292	183758.5808	188280.333	112741.2636	119818.4469	130515.1625	163311.0778	108515.0505	174204.1154	155378.0098	167628.0451	107983.0916	147420.7986	167851.9457	186488.9003	120048.6945	147562.8567	170785.4359	181040.1276	122138.3114	166131.7106	196275.5692	177418.1897	110852.9766	145259.5653	145241.0541	159642.2599	198796.3661	163656.5009	186735.8498	179320.8965
2.24_289.9070n	121645.2531	234454.4824	259641.6096	227944.8352	57998.06993	147901.6202	254830.0234	247886.1805	182847.3972	205856.0029	196781.0297	222989.1421	148783.2229	167878.8614	167655.6278	182387.68	224019.1853	346838.9543	409063.3689	400141.4367	210400.305	276153.9295	266812.6738	275564.7203	180745.0287	201253.141	225377.6545	220757.7685	214065.952	241845.8233	263451.471	245525.5989
15.80_684.5020n	7834.171775	9071.477895	12022.70374	11172.76367	9523.425952	10846.63189	9998.902316	11081.09103	8277.630777	15460.20741	11888.61214	9688.62138	9235.310857	14133.06404	13930.60133	11919.7421	10427.70496	13748.73266	13175.56763	17018.95545	8742.47433	12088.57028	13918.29773	12748.19676	8649.881716	9595.293051	16755.135	12114.07513	14690.47993	14982.3293	8426.272748	10975.58538
16.06_505.3542n	2025.189293	1156.747861	2202.922045	11629.84604	6872.113982	3568.037479	12590.31971	17127.80366	375.6404937	180.0881214	1007.347229	346.2275976	199.5593079	44.95943661	0	2925.219781	0	248.4786924	0	0	399.9066347	0	0	0	1647.596961	1633.165933	2040.006967	2313.203652	1997.726893	980.574878	2486.04745	1317.030238
2.69_229.1336n	3646.892208	2711.761777	2447.034935	4119.077018	4251.618279	3477.515081	3667.595345	3372.187149	26307.59201	31312.63286	23858.44767	24326.64104	16304.84936	13518.51879	13479.28006	14288.51404	3663.958545	3016.771759	2908.647355	3723.214885	14916.04932	14896.36748	15088.01218	13002.64968	3412.494855	3337.129152	2751.1976	2644.449888	2883.294799	3593.383936	3002.995831	2773.497697
15.80_636.2997n	2160.146241	1220.992698	2301.117243	2755.419297	5934.956866	1897.982511	2977.522059	4094.605288	1447.365513	2206.103396	2443.663221	1918.657146	10358.86737	9017.50901	2132.829204	2095.347613	5041.446936	5755.344896	3785.265176	40429.48675	537425.4048	20565.42418	6495.620202	18623.02058	21838.22274	25374.01902	27699.6509	25332.65476	28629.59244	27990.99426	25287.69248	23533.91952
2.22_364.8527n	47909.62872	118611.3656	118761.4164	84734.42027	25300.76668	57433.14699	112225.0569	101731.6288	121060.511	107827.4978	79515.35472	79448.10807	117645.7287	79992.11735	70348.89761	77405.4077	100954.8905	169827.7242	196712.3096	167079.9012	98580.58249	132534.0958	108760.7458	99469.518	77815.83158	85337.52471	91476.33338	85483.90006	79227.85157	91505.53712	92720.57435	80256.78872
15.80_552.4246n	60290.83141	64106.25953	92092.92803	85535.75155	63718.69797	69995.19187	75546.41344	91111.11058	60483.01601	92245.80952	80854.01231	83156.30945	57755.03445	88201.05679	92509.70747	90085.88864	67715.69289	85127.25358	93820.69108	107961.7165	65162.22439	87072.78322	99087.84208	89331.25397	59872.66144	76401.86605	90084.82227	77878.16656	99364.33844	102303.3785	80367.06235	90190.42848
16.09_344.2053n	2307.598056	935.8296708	1521.281389	3996.994921	3851.88437	713.7704446	4993.432093	5305.646926	711.5474971	523.7596087	560.8356106	935.2511275	390.7990321	285.4572865	535.5427357	1407.098881	377.0317055	112.9247944	507.4269264	243.6212968	965.9907145	1313.542287	878.7218635	1526.609908	609.9965155	881.1067757	326.7734831	812.9745105	1545.647003	975.1735059	1281.836482	1070.145378
15.80_549.3444n	14461.04753	5743.275587	6175.886495	9087.272997	13032.70625	9585.036625	2922.991253	1738.821507	6756.816819	3448.631041	5613.806127	4214.213019	10598.59115	2417.5365	1669.829672	9025.598642	1182.082535	766.7266451	508.910919	2627.058499	6466.546162	346.1210505	0	274.3203957	6986.782113	6023.126481	6175.910419	5104.669429	4698.867372	4731.50038	4375.0141	3249.925531
15.82_300.2061n	1703.521418	983.8850229	2023.997747	4101.819214	6109.774015	1597.08876	7921.675474	10307.4008	617.4623579	966.4044866	321.7944613	536.484148	663.6458346	1072.367721	640.7455552	1114.617925	317.232897	565.1609151	289.9120239	585.2939932	669.6278989	845.0279265	996.3578761	668.143787	581.8671837	733.2816571	460.9319169	700.5776996	1186.270922	1194.528803	1234.285042	590.088886
2.19_222.9092n	17693.22755	47021.1213	39125.71221	34453.36303	8480.735256	28425.47468	44619.73252	41833.93494	44525.62972	34086.67852	34381.17184	34675.11757	42734.60057	30314.50041	21326.23787	22316.9184	44767.21505	69984.95817	74076.57261	67321.44675	42993.89619	53033.50149	40955.8835	42723.03923	34879.30407	38869.84036	42225.21492	39469.68778	29520.40117	41360.66502	42984.64235	37639.95552
6.93_136.1250n	259.3765953	125.4544124	186.1095346	245.6941958	33.98278365	224.5913975	189.0785439	207.1824089	2844.539392	6115.885331	8270.276981	16139.27814	738.2919782	1917.843955	1640.929852	406.881122	226.7545162	571.2976672	229.3121575	224.7872145	147.6954348	629.3540507	74.5579963	196.4613381	519.0671076	361.313829	462.9625103	602.100436	490.8412282	632.3464066	517.6498732	438.7965142
2.64_634.0938n	14948.82122	12609.50345	10798.1254	26251.59265	62547.97055	25727.52102	54731.39312	53425.84402	7967.91652	1057.864043	2085.403083	1156.11509	1062.052216	479.7257431	884.3945184	1180.985031	5799.363734	721.3251653	2027.913555	9070.639046	3926.207466	17105.18903	5869.415229	6237.358822	5777.200887	7003.924127	6815.417772	7818.032453	5236.292687	7453.51204	7877.636208	8162.70217
15.96_433.3325n	12184.11654	10223.57562	10770.13551	14849.41479	15858.68599	9868.192453	8677.132857	10753.33253	15543.53367	11523.7023	13946.60729	13258.90175	9944.382072	6552.76831	2647.308007	30242.80637	526.9355199	1201.566584	332.0453307	947.62386	6923.713234	1261.190176	834.190442	2014.666049	6254.384477	7874.274831	6492.390731	6650.234424	7008.663039	9020.061388	7016.18814	7315.118356
15.90_479.3385n	19434.10543	15548.62566	17565.90316	35429.95265	31265.40574	20329.8716	40561.41506	47933.16445	12889.01361	13033.86328	12468.76441	12258.39812	10423.5084	6036.343951	3801.804777	36420.03775	359.7675217	400.2148408	0	1189.010866	8500.373294	2325.894975	1851.70383	3853.201789	11514.48334	14302.85073	13651.69924	12727.63549	15860.40757	15053.73243	15746.27115	13542.54871
10.99_765.8473n	12396.99752	8067.448589	8740.08026	13179.40867	13051.26742	10862.66303	13876.38286	16109.10404	18059.79412	16797.10051	12743.02284	19289.3469	16681.74123	24898.55011	17286.07638	20463.93725	2668.841006	5771.099806	3217.651193	7141.334412	5065.237051	5169.816466	5358.69557	7816.082055	5323.713381	7099.433055	5631.961002	6497.025956	5034.868638	7270.718486	4713.204205	6934.287012
2.45_451.2424n	0	0	0	0	7.345054312	0	0	0	0	0	0	0	0	0	0	0	0	0	0	0	0	0	0	0	0	45.58078442	0	0	0	0	0	63.78045999
2.53_214.1550n	611.2710074	265.5766822	123.8157114	0	0	70.22423565	173.4002328	128.7447355	1083.89451	2947.329947	2459.313347	3520.443516	1501.686044	3080.701862	3663.319833	1938.433023	0	0	0	0	55.12321295	0	0	0	113.2215671	211.3232543	207.0861966	197.8143959	304.8110574	199.1815252	251.7205891	302.4332115
11.02_739.9104n	6293.315025	21003.50698	4822.303273	11269.8644	10901.20706	11290.47268	17432.13482	10716.58281	18626.66088	10194.83206	11052.54322	14210.73625	31749.67312	41288.61009	18452.81429	30373.88373	1318.515856	3206.153744	2481.876801	4575.086969	9481.37547	3062.889665	8481.073442	5020.884022	2048.73085	4698.143825	2650.858323	6202.25103	4319.873336	7018.889219	5292.837301	6025.501143
2.43_161.0688n	5432.898844	4403.229098	3707.937895	4801.57434	3465.369649	4013.588565	5398.868941	5240.081864	6339.582273	6579.600931	6011.877196	5165.346966	19676.79058	25871.41783	21692.47178	23315.29254	1028.470935	980.3572371	1028.719023	622.9098106	2577.369269	2380.571401	2407.818676	2329.331268	2105.880318	2398.877913	2268.531822	2040.144464	1552.783199	2195.24724	2209.148303	2076.028835
15.90_292.1711n	203.3722317	128.363458	182.9243582	1599.168862	4234.620505	1192.099163	5012.221063	6934.005582	73.45020266	8.80002945	224.1249478	204.2947619	26.53477126	133.6113497	76.88297524	97.5484966	117.7366907	8.398806201	137.11603	0.553005339	56.45384353	20.19140531	21.42077429	193.5340511	98.89590478	10.60737124	118.0967546	35.99880771	81.35122045	24.19299517	43.02317324	222.0169431
6.93_124.0887n	2626.208086	2506.527733	2618.050198	3335.106089	1226.231645	2027.11612	1860.094799	2265.287819	1437.514404	859.4762287	1312.917976	1438.976914	1008.385119	838.3633085	1209.704493	1048.401181	2831.005899	2614.047276	2616.663348	2301.896428	3119.51473	2409.400834	1675.367169	2565.209678	2877.019503	2815.944758	2577.808557	3073.893934	2470.870796	3219.011056	3149.01631	3098.791843
11.02_768.8171n	5593.020502	7898.68052	7607.115584	7589.279175	13592.98585	9179.41395	13655.06851	13952.30606	14934.80594	9295.142456	9433.043409	14726.0857	29195.05726	18913.67214	21665.76806	20610.88	2398.567501	3663.573487	3754.612579	2364.194499	4857.099809	3618.974312	6226.932385	7122.728454	7100.749007	3992.343937	6104.689264	4677.924298	3325.147509	4990.940121	2435.140059	5400.333997
15.99_410.2178n	3766.20922	3773.832577	4273.345263	2245.271354	4283.004845	4486.215653	1509.156329	940.9047187	4643.566867	5267.892724	4160.638656	6426.798179	3741.816876	3351.391949	1155.527814	13436.4684	8311.316765	5436.761706	3054.467826	6805.782063	16159.92714	4481.008038	3094.275167	3179.781803	20444.65296	31430.59404	20884.07316	20412.56605	20729.00937	22369.16357	19335.06256	17902.6046
15.99_437.2910n	36430.96705	34593.36726	34596.91409	71809.43234	68163.20878	44041.57014	77928.19626	88429.49974	6343.18622	4832.161467	5963.81904	8224.13864	2640.377172	2339.527667	1025.593827	15771.2513	1318.313506	1968.576505	36.90808736	2527.658744	14421.39188	14381.56531	10276.66899	20677.43164	9695.819597	13610.53253	12859.26042	14398.18901	17609.33568	14505.08322	16627.21687	15179.02378
2.40_221.9611n	50544.27702	100080.5241	109614.6593	109572.6769	33666.07244	85815.86202	105794.3199	106858.1686	66123.56662	76655.9354	98035.95445	109387.8212	50449.78538	73233.51602	78580.60854	75819.68011	115604.1181	143547.5496	160163.9834	167334.4159	100952.8014	115896.2198	122997.7204	142541.9723	92245.2233	106479.1254	114148.2513	118799.4198	110114.3422	126216.7277	141170.8544	133398.1559
2.40_118.0279n	40626.17207	33377.94739	21191.72269	56117.94922	25724.4616	69383.99679	28551.53172	27435.81053	247883.5512	113384.5341	156654.1939	137361.3381	261224.6787	146325.1548	107188.6537	84665.25541	25155.92102	23048.50505	20557.11728	30076.74633	51936.59746	72345.61005	23710.51681	21596.1956	90728.33613	88863.54256	85127.58293	84740.33192	62855.37365	79844.91792	81638.82801	74762.87443
11.04_869.4877n	0	70.34185514	0	106.2288569	772.079978	0	0	181.8104797	0	0	0	0	0	0	0	123.4256023	0	2.188353998	0	0.379664157	0	0	0	0	367.6148321	368.7934094	1124.153908	927.7627747	727.5027991	1444.948582	1600.011064	519.9812807
2.61_223.9566n	493911.7895	898410.4078	995018.8997	1008612.385	329651.7747	788960.2323	968254.7982	985483.738	619868.3044	705268.5618	906072.639	999094.4714	511277.836	701067.9147	737646.7471	725049.2823	1049291.481	1263995.6	1400861.249	1481446.563	921249.8986	1041996.483	1110112.926	1265659.688	871562.434	970364.6981	1045491.034	1060389.422	1006430.098	1139482.122	1255647.867	1233795.963
10.97_1313.6907n	3096.312157	22262.80656	12223.69944	6761.523558	48944.06698	29281.9575	29520.77175	33416.55668	27608.72501	4214.801682	2623.607561	2662.346323	17744.30677	22879.703	7255.995705	7959.508557	1199.033144	878.6009106	229.2119434	898.1260315	1944.046673	599.8761975	1199.422512	584.7773221	2254.341223	2833.013439	4060.574296	3078.002082	2750.530417	3043.415696	2383.873127	4145.926145
16.01_420.2852n	1618.467927	2040.200659	1223.379412	1829.509396	1262.54605	2853.123525	353.7202221	864.3924856	1933.85258	1445.951194	1249.326958	711.5986171	2842.57848	2253.390358	214.5949424	3085.465686	1158.891894	1014.451405	120.0638633	2042.823867	4459.604104	1332.194893	168.4702318	130.7340993	3039.591472	3778.345678	3388.776998	3976.059997	3110.030779	3283.425813	3714.603303	3141.475075
15.99_392.2476n	4266.39365	3175.450144	3158.463059	1937.121871	4018.882058	4397.146245	1277.204484	1068.592895	4534.04811	3648.421492	3473.781527	4589.093586	3597.404524	2537.529691	1045.237397	10261.60565	7151.718489	5154.475192	2247.429832	5188.876023	13334.15313	3537.085456	2253.517894	2945.089652	18287.01815	25142.37203	16533.64718	17333.3874	15543.83823	20145.7525	16993.66891	14177.915
15.05_389.1628n	4625.255848	1503.675304	1199.567946	8235.436182	13377.96072	2019.17866	4036.109567	3834.317466	807.1545814	257.8337405	378.1618713	1056.96157	25693.23099	14653.0388	109.4858395	6455.154221	1038.188556	163.8810766	0	1817.50522	80856.72536	1515.719039	713.8891867	3580.519689	5195.994415	6143.152708	6656.620355	6156.030174	7134.102608	7493.625324	7543.304019	6449.539847
15.80_507.2972n	14819.95292	3144.339057	2884.979136	2919.554863	11872.90746	8013.115637	228.5560684	999.2069427	3784.230222	2170.673969	2671.4672	1712.592	2741.83329	0	0	2222.829503	0	238.7795372	0	0	202.8692268	0	186.5643843	0	2645.615946	1658.555874	1925.252116	1785.316284	1896.596002	1386.553187	614.9191545	919.5972767
15.80_521.3493n	320758.5727	284127.1447	218684.7147	370359.8169	476940.2177	554044.7277	411299.9991	418472.8794	52483.05287	61257.32218	68466.45727	82240.69377	98870.47655	62471.50015	26321.27211	216899.5104	26648.73766	12230.30804	7222.614556	43798.8626	160096.5559	69305.55185	43877.58481	72880.64115	201647.868	229126.8469	230943.5674	227337.2188	221406.5433	227659.8183	223186.2007	215966.5717
15.72_298.1820n	2238.029421	1810.640663	2116.227238	2229.300061	3577.903148	1749.236926	2960.523628	2655.747802	2916.849188	2331.504065	1482.866548	1260.000989	1532.903533	1483.641798	1502.796567	2598.877091	1370.393068	1592.538102	1382.686959	2213.663458	2960.575017	2184.591616	1635.932545	1485.472797	2024.609557	2733.566791	2282.551923	1751.98163	2232.655008	2326.710844	2179.003747	1878.221388
7.05_534.2453n	0	0	0	0	3176.866946	0	408.0855671	145.3550534	14219.83335	6119.277995	3979.651708	4697.552936	2353.029021	182.0383032	637.871352	968.7473395	0	0	0	0	0	151.3030886	0	0	416.6838279	596.1362162	465.6001485	443.0856813	820.0781668	900.60525	458.8363685	495.2603229
7.05_171.1259n	9476.782276	7739.52667	9653.297455	3790.061635	2596.006008	6719.85336	2767.600866	2597.451428	3508.608841	4578.404143	4805.045678	4900.90269	3368.322847	3474.115182	3935.978485	3335.950523	8763.81284	9879.519256	8855.938818	9173.414222	19948.7371	8121.49693	7808.049405	8147.893658	9802.859973	8372.605287	7463.926403	6772.169978	7388.956817	5289.907158	6388.664668	6037.973478
15.66_262.2295n	17184.54765	14822.86212	23412.57209	32501.2196	17853.0162	15417.95239	14020.9759	14779.81936	6301.878499	7328.225417	6885.687744	6511.78594	6996.181561	7012.017005	5753.491495	6499.326508	7529.095746	6525.184907	5953.805119	7673.899624	62668.68234	9037.685615	8990.30778	10088.25481	12908.39189	14411.49435	13743.67468	13793.28407	13307.83708	13603.99935	15571.05493	14173.54003
1.88_237.0847n	10167.2567	10179.62409	7362.696515	9615.345817	5029.434943	4998.450786	8948.218366	8509.986434	15717.32632	12929.84786	16527.34548	16045.69332	18187.15542	20364.87845	14259.98805	15021.55176	429.2528787	342.0915746	658.5669609	755.4600241	4020.005125	5218.162943	3635.943665	3824.244212	2969.716519	2791.594921	3710.830667	3182.302974	2584.400029	2655.692035	3745.876225	3007.136683
1.88_232.1420n	210.445336	311.8562699	165.2942908	879.8499112	1104.666644	251.9336681	945.3788102	898.3025438	1748.03675	1492.239623	1828.086998	1431.361051	1515.799041	1495.404874	1188.490032	2013.285309	0	0	0	0	606.0613291	1569.003025	1103.418739	1419.404097	200.6487742	521.2611088	495.5248632	463.4447163	543.2971508	399.7055105	560.740793	565.3787568
1.88_134.0408n	157.6500599	92.33320556	21.06181335	340.9785196	776.000125	388.8969903	448.7541699	400.7806496	446.5504985	195.9527976	210.6619415	197.1251122	168.0265832	159.640133	75.75634455	0	0	668.328343	178.382896	164.4020528	22.93491539	347.7980351	18.67053156	92.80743902	193.8797846	82.30854056	92.40208373	119.5507289	24.754969	0	146.1973012	0
6.69_514.2107n	25999.90295	10218.67277	15572.44349	37114.474	46625.56901	11237.08412	37249.87875	37156.63298	7533.59204	4720.574872	3630.636543	3620.338254	14863.99876	1943.372631	7971.870837	8616.555828	44.8713973	176.7771943	0	0	3602.86232	6652.465757	4656.727233	4227.313184	3612.223732	5931.409665	5415.739268	4888.719509	4640.667746	6765.247713	5074.809888	7122.853267
15.72_314.2456n	50866.55792	51645.60015	57637.21979	51963.3223	46537.47038	51856.83971	48869.85806	52239.66816	51667.52164	54236.58255	50560.26628	49575.34856	48317.13965	52881.12491	53001.17362	47365.97609	55025.40501	56037.63468	52151.83556	55298.06288	54285.17912	53733.8389	57976.0329	53382.2917	51964.08273	56464.80952	50060.12783	50433.90104	51847.10549	52019.06091	52467.80636	52640.0071
1.83_209.1302n	78.61305486	0	71.99352196	158.8285286	222.5982355	70.90586776	165.3159367	129.2197005	0	0	0	0	0	0	0	0	0	0	0	0	0	0	0	0	0	49.7531581	46.88794393	0	0	0	0	0
6.69_797.4676n	22.1861302	0	0	91.10916177	177.6088005	3.700771246	236.2474096	211.6736614	80.89366527	0	0	0	86.40046257	34.62838458	0	0	0	0	0	0	0	0	0	0	931.6738607	1125.76173	1439.920911	993.7980756	1305.863341	1459.819142	1518.925999	1751.640203
15.61_495.3335n	181170.0096	163645.7133	122669.9537	118471.7749	119390.2364	208551.1532	86122.37939	79395.35845	51644.36162	60633.2524	64249.69718	81948.77775	98534.38277	70633.64297	23885.62761	171968.413	32603.24887	21367.65047	7870.072363	38836.86325	100404.1588	27154.20531	16489.14075	35445.71537	130356.415	131089.5569	127247.9846	128623.2326	119904.4989	115102.1444	126203.6042	110345.7865
2.90_150.0891n	10315.49218	4972.143979	6198.505911	9198.463811	10814.80094	5327.94719	5921.001784	7440.481236	10893.26499	6695.319586	7020.841579	9352.249288	9426.774753	7386.86195	6389.714237	4911.447452	6302.479163	6866.995565	5786.06511	9274.864055	13611.39965	8873.034187	37321.46991	36086.4388	10062.57078	9808.500914	10835.99042	10130.97806	11652.54903	11085.01441	11493.15523	11146.14197
1.80_263.1002n	0	0	0	0	0	0	0	0	0	0	0	0	0	0	0	0	0	0	0	0	0	0	0	0	0	0	0	0	0	0	0	0
7.08_213.1364n	0	0	0	42.88671582	0	0	0	0	38.08855057	0	0	0	0	0	0	0	0	0	0	0	0	0	0	0	0	46.58653824	28.0317884	0	0	0	36.58681843	0
15.61_250.1777n	553.3402282	704.5889984	1092.366917	714.3633813	899.7293831	839.6387259	875.6197486	1048.695791	443.2863982	791.2173589	317.7010357	410.7467038	560.2194586	477.3385441	782.0231917	658.4963656	431.0177266	613.4202807	152.9019118	635.2786207	590.6923522	404.0698087	553.3938385	493.8245499	752.1832292	820.1921367	674.2333693	613.2838177	835.8229874	678.4816458	348.652078	501.1887291
6.68_1500.8488n	89.18107893	322.4526839	348.6241409	401.0777322	341.0082711	335.3968049	327.5844649	138.5303191	83.82729288	153.5493098	344.9217664	110.2308928	727.6172349	653.4840095	474.2630316	251.5263406	0	0	0	272.8433561	0.172418339	0	0	174.5828907	408.0251994	683.1102287	1004.382369	750.8683043	852.1062365	606.5117916	223.3661528	915.2942529
1.75_321.0696n	8218.7034	10845.85753	6520.109906	11751.80065	6936.525762	8349.771413	14157.77164	15746.16507	71204.98469	51426.61648	58448.84672	55195.03339	174575.4523	169270.0241	101659.0096	106554.0055	38515.62038	44798.5449	49337.73153	52815.02437	459715.6008	551302.4408	395347.1446	466702.7761	45542.55436	44220.32573	49882.76041	47534.13799	33505.27549	48182.40045	50567.54122	48178.42719
11.12_171.1623n	9462.454388	9943.385466	8469.529674	10671.08717	16432.20475	13138.03442	13056.75554	15271.23056	9324.590927	11319.00034	7509.196515	5959.436466	2851.347557	1033.821695	8073.286583	10630.90165	6659.304569	7651.81553	3274.542619	9363.411645	6439.527198	10424.03428	2518.61584	3253.684044	6430.449097	8381.268575	7543.693325	6316.233064	7960.788025	6466.63682	8702.010774	7513.12111
10.88_444.1788n	8979.092279	8592.125709	3991.382845	5607.768596	4402.799613	7924.254673	4866.277847	5645.637974	9229.151306	4629.055358	4362.505315	3640.559084	5584.411102	10089.47694	3426.808308	3913.77034	7258.634641	9456.249383	15405.82696	10121.8766	5939.944792	7091.596648	6153.022812	6206.057164	6096.186162	7490.884949	11408.5564	11232.61504	8670.681056	9195.949855	9885.450739	9608.816779
1.96_384.1219n	179186.4441	136673.4233	77201.85588	250589.8921	124214.4272	193597.8662	146081.2017	147677.377	8322.165276	11407.65145	13690.28378	18984.98393	82984.59945	127377.8029	111045.1086	110751.8167	833.8263898	342.5321033	676.6378435	670.411343	13834.19969	10773.82912	10605.93137	12790.04745	21519.70977	21234.71308	20147.72923	19866.48487	15964.7947	19908.20701	20530.94136	19555.18497
16.22_418.3449n	0	0	136.6442557	142.4081329	0	120.0818556	0	0	0	287.4699472	0	500.5678669	181.2996808	0	128.5849886	2769.0013	0	0	0	0	2660.380569	456.0847488	767.0046656	1255.294644	358.7812963	259.7332253	324.6071116	570.1678585	634.2198043	638.6326127	607.3067745	494.9315937
15.80_479.3021n	81012.56675	67112.06388	57989.24009	74888.11234	118020.1895	103320.0728	63053.29244	64271.871	20220.8495	23557.45958	25913.91468	27065.83882	28354.70541	16809.55191	6399.569178	53459.2045	6942.384052	8095.727679	4578.26824	15229.37376	56235.43568	27231.49106	17872.81782	33883.12689	36704.22837	43752.40618	42659.11151	46044.73285	49142.31015	46757.09911	46775.6799	45934.93408
2.17_234.9229n	13745.97882	27788.80437	43951.0393	29752.26468	14564.08996	21693.59137	30243.1309	29269.63528	20669.25739	33389.1978	26075.77008	30257.75514	14553.06534	17263.62731	29222.51464	30383.12593	34459.94093	39288.95102	41543.94075	46758.93218	28676.4335	30367.30085	47294.39273	39557.45257	26813.39907	29365.96335	30340.23405	31989.06913	44823.55804	34664.51929	39193.67288	38336.38165
2.74_257.1109n	971.2650322	765.5340199	523.3876979	295.6329017	492.3559238	523.0943015	429.9791799	328.5551401	3284.616332	2160.464745	2699.410641	2654.001665	5906.34423	3098.284809	2924.3822	1594.391901	61.66026516	66.19577051	0	55.02527615	151.9231001	95.21477127	0	53.57464987	605.5436065	508.2022152	401.8215184	378.9999727	210.2037295	262.4610908	296.7018967	386.9432621
16.11_326.1639n	335.6557542	160.0394411	499.7291582	263.626552	932.6436562	461.7266748	692.1361003	792.9218121	92.8606991	95.17818771	166.387169	177.8661494	543.9769896	134.7539364	247.1951098	373.8016095	95.89177154	157.5809155	247.0674531	98.77522205	3282.426334	256.8295766	207.0138647	174.1963771	79.65302125	92.80260201	78.55546305	146.5253281	346.5912267	301.3387648	332.539043	94.12652392
11.06_430.1997n	5811.100793	7001.606472	4175.109845	4702.375025	6067.162636	6964.099926	5998.025718	5295.383687	5463.738762	6547.296981	4164.212187	4397.795485	5074.930902	7794.039108	5032.33064	4457.694971	7259.216422	13279.12315	9397.338414	11115.62419	8160.469873	6588.048976	6929.721038	7161.74194	5704.111492	4749.770719	6993.863798	5737.845786	8231.54508	8485.612997	6142.87095	6255.051354
6.78_734.4229n	30979.9441	23206.30687	13654.23961	5835.736434	10712.33608	13136.2773	6428.70555	4715.874198	20377.47156	18065.51974	15079.95907	13372.70497	15168.75544	20637.80917	14219.82579	12034.07853	54162.25708	24505.12541	35110.50459	27812.88357	39107.83565	32307.45043	30518.20799	24326.39265	30631.49026	34328.8109	28233.22501	22885.61821	22588.15229	24850.9042	18517.20227	17688.68527
2.11_220.0848n	3417.765059	2121.62763	1509.856845	14722.57052	2775.391418	1887.872708	1462.083848	1945.98133	7609.861323	6512.546978	8102.079721	13456.82313	7661.645824	8225.264679	5396.142433	9828.583516	3077.275893	2138.926141	3249.380442	3790.226128	42913.21573	48193.18365	41014.49367	51106.6128	4061.315371	4256.903617	3939.917237	3998.340212	3453.50385	4606.759055	4501.165724	5117.096383
16.11_463.3069n	6639.090471	6771.792312	5821.151943	20103.29942	16089.59834	9209.553486	19852.12791	25690.08048	1170.770705	1252.611681	500.7256857	1218.112431	839.8769038	153.7165496	322.6666887	1967.219712	706.0001544	44.71417705	260.7421151	2438.018312	8453.802949	6299.713038	7476.44104	11434.82429	3574.708852	4023.411869	2700.225994	2661.940373	4961.745743	4314.289352	6565.028093	4096.905789
2.79_191.0580n	5800.131294	5248.639802	3801.702469	6710.055266	6077.529343	5833.875546	6865.275657	5183.609884	3072.755662	2596.228873	2159.29927	2422.757897	6302.556518	7527.403449	6098.580187	5363.350252	12085.43954	7327.115942	7662.087761	9810.6136	110073.3389	122782.9725	103693.3018	117478.2455	7603.555261	6842.503506	7328.461496	6479.430775	5575.552851	6631.338619	6418.417056	7209.624455
6.77_115.0998n	7041.239126	5569.952071	4662.403981	6338.404094	5917.699523	5188.824204	5951.189097	5232.051008	25204.50668	18707.2003	14729.76574	10613.16361	4589.211481	2669.582629	5845.862915	5785.345542	3656.850618	5585.787611	2947.504772	16420.20894	19911.22883	24976.58167	8919.2011	10012.69596	11085.0103	11538.52336	9772.700852	9230.86607	10895.56306	11165.32234	11394.0499	10842.31652
15.80_255.2561n	70079.81041	55553.4112	104583.0384	68539.39289	46873.5367	59130.82343	46687.63879	52184.12695	26661.93535	26832.18171	31219.78704	28645.36342	20080.64016	31541.28325	20808.92762	31714.5153	29669.06185	23471.34952	24035.95892	39934.64482	160957.332	37445.11679	31745.4666	40773.9127	73427.20496	78272.86279	76502.24222	72527.48303	71667.87028	77776.30249	80275.50266	81240.60962
10.86_420.1554n	6987.065693	7712.929014	3538.402635	4997.200583	7610.012064	8188.875286	9093.424877	6494.997935	7737.587549	4567.930163	4455.368244	3271.886628	5488.895709	8039.806789	3976.640144	4752.289851	8951.734594	11482.25423	11140.9931	9134.817131	6925.324333	6692.607513	7714.09601	7076.832695	4382.482554	6191.356005	8427.097895	8575.244501	7295.014862	7878.294974	7955.828708	9402.352182
11.06_721.5769n	7413.612302	21996.37321	10168.15856	8873.596566	11808.18373	13459.57489	24719.82653	19544.1652	17865.53577	9383.568011	9621.511766	18427.50647	31489.82829	28435.94032	14763.3769	26133.59748	2805.900251	4636.850671	4599.38245	2821.56515	5389.146051	5405.596124	5628.753604	8168.697571	3997.185137	6034.509726	3807.550201	7615.203553	2887.740926	5675.557859	8049.872471	5456.692685
2.04_217.9660n	14225.20475	16987.37906	14211.60709	10943.94077	4355.208713	6585.957743	15008.48158	14201.65794	17474.35694	11749.77687	11709.69433	10530.39459	14663.55925	8288.027896	7024.286177	7500.187899	22694.90492	34380.76052	37469.38008	31874.61099	19747.63468	22100.43527	15793.90979	17749.52109	16093.76776	15213.71566	15958.52377	14993.69492	10103.82219	15994.75214	16973.68231	16065.87478
10.84_1528.8440n	24637.94159	25737.34887	13208.23287	48972.61118	42222.14281	23629.74521	51103.93092	54434.62209	28147.95946	4559.221626	3738.828747	2456.992944	36293.406	23204.01715	9339.141692	13887.4612	676.1204389	696.9843849	4122.957145	4319.98319	3514.011296	3948.921276	3172.61712	3384.355225	6531.527258	6169.937081	6654.694018	8198.931728	6665.647263	6503.103566	3766.803738	7022.685616
7.01_454.2417n	101.1831018	0	189.4462904	115.2908052	1096.620544	811.5744502	430.9195002	425.1562384	269.7512409	0	16.5573743	0	0	322.1177031	96.79305328	157.5573897	0	131.7358608	88.42262493	0	0	120.609435	0	0	848.5837365	668.2715763	826.4763089	965.2546375	965.1369777	497.5004771	836.120664	854.0586843
16.19_507.3699n	3648.944131	3897.616571	3917.93177	13178.27952	8664.348787	5171.063724	18784.17865	19347.7142	1306.4281	981.1175122	1217.495474	1944.498218	2768.490138	2209.980418	1186.138245	15437.69868	0	239.0367614	0	0	789.3557536	359.456288	402.2038737	1402.28548	2707.062394	3715.865866	3062.356701	3092.999452	4355.477906	4548.792217	3895.199348	2966.908686
7.01_1048.5234n	0	164.1519227	149.323408	0	274.5542186	158.138397	161.5712343	406.1288552	1946.924656	872.5815645	645.9843692	830.8193448	241.5522191	256.381094	1.440368783	745.2217364	0	198.0842803	137.6017355	0	158.8660299	531.0870308	108.588997	0	3421.57991	3386.41021	2535.90466	3867.508725	2370.35093	3788.647566	3289.484961	2819.36473
7.00_172.0735n	12207.02742	10294.78029	10229.84203	9368.232718	7151.654392	11284.40805	9339.862223	8911.207453	12161.60478	10743.05087	11868.66422	9961.93306	6861.495432	9213.502314	8385.009847	8910.677108	14922.42493	14619.38156	10919.28028	12415.52402	11357.34009	11532.30045	1501.29773	2216.619298	11460.20954	12688.09231	13286.35712	11863.22342	11029.96566	10981.13853	12910.08599	13024.5259
6.14_863.5380n	1620.942425	1613.005001	672.4547832	5418.577507	24559.12108	3166.481493	20925.2701	24717.76604	18.55492202	0	0	0	96.76870076	300.8861784	152.9180457	460.2034486	0	0	0	0	45.52080373	0	0	11.23238483	2396.143042	3695.331249	3825.19311	4467.499726	4011.160354	3539.069941	3396.781312	2174.501004
7.26_523.0307n	372.8124716	1170.612435	2271.719045	967.5252421	397.4599354	258.6234696	477.589136	355.06552	108.0028114	226.9107813	0	303.9752402	247.1307409	453.3782179	422.1359674	1142.637881	0	16.28752101	108.9044249	229.6778925	166.5380945	0	0	0	0	0	142.0353708	369.1729834	0	103.4585955	0	165.9346408
7.26_266.1728n	796.7029874	886.9174166	1324.428533	847.7499329	639.5163897	662.9170589	428.7461809	549.5899762	873.6559802	741.7363768	499.9486379	547.5534497	431.2261568	461.0093021	466.8600327	714.3199543	1994.431888	1357.880517	2132.555942	1436.373888	1457.795172	895.1920189	991.4993147	1010.789882	1496.020982	1280.018626	1238.774731	1398.854336	1356.96338	1071.171169	1066.758947	1106.181697
1.02_71.0372n	0	0	0	0	0	0	0	0	0	0	0	0	0	0	0	0	722.2240326	375.0654411	416.2182673	283.8823547	315.1851999	241.828989	116.6055139	102.2172306	760.2156469	660.4095015	651.611877	719.074868	802.3840427	690.2943224	713.2124154	627.9069033
16.92_322.3145n	169209.9678	166925.5423	195674.565	165509.9924	166014.7126	178903.2632	165019.2556	175142.4552	161344.5958	195284.9396	168473.1088	153703.1509	162118.7659	168068.7317	196454.9011	167231.6312	181974.8774	183683.2955	183267.5397	178465.5578	174942.88	178244.1029	194354.5275	173287.7744	179385.5707	171923.39	179062.1345	177499.2069	187971.2614	180348.9308	164505.2311	175246.1482
16.92_453.4181n	16850.72405	11709.90732	21557.66275	18217.10639	18297.01562	14089.78629	11263.14994	12407.633	15384.43703	17086.57564	13806.3953	13577.62919	16496.77923	13650.21786	24465.95626	15688.22746	14124.02661	15798.12884	16750.95224	13591.60437	13239.52762	18692.2966	22725.1342	13652.02298	14875.13598	10068.16674	20821.41897	17309.87487	17576.58648	15648.44136	15711.30881	13677.89195
16.92_674.6700n	17142473.12	15955041.99	23445372.14	15900989.69	20482012.85	17406876.17	15682933.95	16401661.22	17646969.73	22962327.02	16347162.47	15130272.42	16415312.54	16256898.53	24043573.59	19821295.12	19601855.04	18550385.88	18681615.7	16842499.48	17381794.64	16938839.05	23851390.12	16626969.12	17153101.43	16146983.26	17776467.48	16398530.95	21508972.32	17659824.07	16003403.35	17086283.11
1.00_507.1630n	2276.622005	98.00415488	0	0	0	0	0	0	1751.291735	93.46035521	135.4590489	598.1561619	33771.43202	30915.68106	0	0	207.4187574	0	0	0	6121.585045	944.2725204	1303.365313	942.5430431	1695.670209	1667.545257	427.4880058	534.5951635	30.041193	244.2128236	237.4109456	221.3906895
16.92_677.6795n	156251.8311	137153.6159	209077.4451	138371.7563	190974.4735	153538.6546	145475.1551	147462.0456	170871.2032	216183.5603	137444.5127	129617.686	145626.3849	137574.4136	230377.5954	193914.463	180250.0226	164057.4792	171558.1612	146977.9999	153818.0626	139113.8579	219147.049	150021.4063	157893.4546	142976.0677	161527.0993	147301.5525	191362.4536	157567.7565	142610.3885	157881.0904
14.37_879.4578n	14610.40878	7830.628449	3777.056643	9312.806666	14747.03099	5686.689649	12736.11737	14491.4638	11569.9618	1529.573689	3495.72083	9735.615207	12452.26083	7295.484226	2558.579249	5136.998398	548.4529599	2317.312388	1424.388623	1687.721133	3756.885461	6512.706569	3127.575968	1215.702814	3845.31276	2768.841002	1543.175495	3551.320495	1527.0499	2922.017187	2737.518194	3190.517681
1.00_167.0584n	2443.783005	2624.814511	2217.341684	272.854135	222.9088455	286.1041663	331.7594596	433.6452581	8964.007298	7198.126572	7845.201356	7371.610512	8592.044871	7212.13811	5146.14654	4252.218127	394.9043107	274.9718407	381.9576443	526.2491009	879.9677237	1072.436883	593.7596962	632.4662569	1225.284955	1168.013197	1001.663315	1059.482521	1207.429723	1223.447207	1134.288635	1159.648031
7.52_1393.7855n	10729.98983	17000.12922	17643.24573	32905.01635	102970.6164	27105.64578	181779.6837	187753.5733	85006.88976	26638.44456	9589.295601	5520.37369	33143.44011	89745.51909	37205.44339	81395.9243	5220.550838	512.515772	2995.616517	615.4308201	8435.56297	5580.153647	1071.3628	1241.714483	17392.84792	15364.54816	14507.37183	12741.9954	14889.92272	17272.66653	16089.83583	16300.91494
16.94_337.3251n	17644.40209	25179.04367	21072.48268	13629.44965	18950.8497	27148.39317	22255.63441	36931.69438	22471.04084	16280.40985	26114.22656	21715.56631	18519.48656	13375.91408	30213.12353	25582.15929	31075.63176	18065.03774	16833.55614	22897.75965	14819.03397	31862.78421	24611.9269	11737.53709	25177.30911	28343.57622	21053.37805	17784.58302	23507.29393	22252.86769	17673.88314	23522.87703
16.94_417.2747n	35270.91577	32023.51614	35367.82871	24843.48225	28560.58128	32351.12247	27933.35612	23115.66365	35282.955	32024.57529	27872.74221	23243.12258	38965.43211	28417.88162	37198.79277	18694.95744	40580.30953	35501.74725	30973.68656	37076.96913	33143.09677	32764.54299	29836.27813	28647.26205	37741.01361	30822.52926	30329.77136	30911.4023	25075.19314	34879.28642	28301.44306	34174.9795
11.58_763.0464n	3638.068869	7426.281696	5183.406983	9727.112725	21093.74699	4837.563281	14975.30458	11361.90073	5177.018953	3532.988947	3702.322507	2311.441594	7636.932927	6895.538153	3866.045264	5617.045584	1775.34255	581.3026286	1327.674981	7.938204442	8853.768908	8078.650609	5632.941069	5281.176155	3697.413074	1866.341925	1708.452841	3725.047154	1253.102905	856.4567958	2142.298278	1580.186236
14.34_251.1518n	3822.940339	5035.020941	4632.927562	5211.955393	3831.576124	4416.503848	5332.417589	4690.60657	5079.18315	3964.922218	4575.027073	3718.747447	6368.62141	4971.139458	5478.069655	4366.951856	4674.336038	4506.286281	5621.622193	6321.245684	3501.559428	4843.836832	4951.697556	5006.349335	4084.338353	4356.346074	3333.023265	4472.435946	3413.49588	4288.70638	4286.520847	4773.22964
14.32_893.4995n	461.1711689	1612.099294	613.63045	216.866599	3035.447682	1320.214646	860.1748944	677.2073926	2140.02561	902.2795018	1907.632784	3577.582079	2733.05214	0	163.2577026	330.5908791	0	10.92802761	491.3183439	0	1311.26313	176.8090455	824.6197192	3081.992308	197.8125925	372.5145027	95.82864915	895.7499891	504.3490911	1977.179796	606.8831556	0
16.97_1480.9831n	3399.787131	9963.64348	26551.19128	7822.85687	13833.66646	9300.486889	13322.54219	10855.08964	15084.16918	8017.618761	14400.15173	8639.117086	12335.63699	9948.177566	10639.97063	6182.26179	11606.69793	10843.30651	10268.39238	11890.31153	5046.71971	13400.33418	14665.03191	11006.70541	13056.5741	8392.397777	10581.96282	5770.284726	13732.65434	9159.869141	15746.76219	12292.6598
7.53_172.0734n	9331.944757	12031.18184	11826.95795	8714.797181	5708.851833	12094.41481	9460.538167	9425.726468	10107.49655	10335.12469	12488.87685	11502.31806	9278.09003	9576.664612	11472.02709	9129.053601	14235.48716	14297.24005	15984.80106	14345.43119	12648.25356	13120.40603	12079.08214	13423.1864	13187.40639	13533.01133	12166.00085	12595.17619	11903.87239	12263.26887	11345.87296	13748.59443
0.97_156.0535n	1326.578383	1444.114887	1209.815661	992.5438027	2401.514042	947.6504817	904.335248	859.8632618	5479.917009	4039.823647	4238.659139	4593.800061	6304.497563	5101.079017	4045.21	4305.598943	60.62398749	45.83854403	52.37599984	51.84436604	114.5875038	193.3784028	1363.692241	188.8955004	402.4347816	535.6458554	383.6230629	301.5106137	271.3386458	500.8722238	401.5856433	438.3143213
3.56_302.0639n	65057.58534	60152.78031	45806.72493	74581.2238	47320.26634	54129.04183	68456.56079	55848.96871	88.74856772	90.12479714	170.4486897	101.3219978	35.9298054	87.5514493	171.4432722	98.23080007	50610.23583	39401.40454	42989.16933	54109.33242	124831.2286	133397.5644	88011.08307	106870.3269	21560.87294	21192.88492	22110.58278	20567.37994	15044.34638	19909.39616	19062.2194	19265.20382
10.44_865.8851n	1238.791487	4503.999338	6542.834818	3127.808246	2788.577678	3825.291018	0	909.7867722	3537.064684	600.7010108	8741.699053	6101.59088	1574.571352	2937.508893	3443.195778	3141.955859	1812.085614	4669.716432	231.1564114	1321.486866	3634.504008	4740.544885	2689.234396	631.9566646	1262.943658	5038.069343	652.093821	4300.451775	4662.046633	1157.949438	1173.835518	1366.324448
14.40_814.8100n	0	35.6395133	0	0	2171.44272	210.8778005	1962.974566	1678.547669	933.8271713	0	876.7665643	0	0	0	1163.371021	0	0	87.98728849	0	0	2427.079956	0	0	2513.966283	550.6844177	0	2416.333301	342.4434834	0	2750.700631	0	0
1.02_132.0246n	211825.4192	157919.7365	131504.468	99499.02303	169024.5056	92890.87941	105516.0068	112948.3808	280386.2885	173571.0299	142306.5189	139946.3673	431966.2223	441930.4232	333334.1042	292428.8804	14250.11914	3832.773022	2024.103699	3565.972636	82799.40577	90992.3212	59004.50203	61704.34483	44193.13493	40835.99186	33308.93576	31681.19951	23619.96016	27642.69617	26053.78222	28449.03026
1.04_508.0929n	7981.098425	6448.27745	4640.814551	0	0	0	0	0	1938.444602	2023.163279	2502.525547	1428.636031	0	0	0	0	285.7908589	245.5569308	345.7168231	301.6347655	0	0	0	0	331.442376	137.8431315	207.5599831	218.2200158	203.6585535	183.1188472	141.1816105	151.9450677
16.85_624.4693n	23372.16343	11954.45717	28079.87841	24560.7429	22819.7796	18683.75199	22503.99773	12931.92459	25057.68233	28829.28663	29734.95962	16384.91454	26739.01716	21034.43243	30431.87714	29189.1895	30887.75278	17644.36236	29441.74353	28252.62031	27228.32869	26485.6305	27633.37578	15840.62731	24704.18044	30874.15046	28975.42009	26390.68296	32646.80539	25308.93482	24735.94031	25752.9308
1.04_161.0147n	48341.22806	44278.81585	29212.16331	49598.86962	50421.78522	55832.13029	44816.59974	38532.45904	24594.35833	8879.489079	12101.28343	9581.554662	54990.56975	61596.94255	46808.28417	39213.90314	2134.341974	3672.637154	2156.939523	1044.823075	19638.56464	19137.62932	15404.86835	16512.52453	7766.901087	7943.168375	7200.782497	6439.734322	4280.400301	5895.809908	5099.472611	5232.669663
1.04_103.0690n	3268.51243	3026.152209	2069.879748	3703.090175	3296.892489	4057.990889	3534.387114	2494.669294	1475.6047	452.5279834	772.4405842	709.9389017	4240.435622	4353.48026	3060.593571	2815.802077	0	98.33152199	47.16890719	0	1100.406382	1444.92547	1023.081921	1339.826233	527.3520793	341.553238	277.4828889	233.4222241	124.1293315	287.4041196	291.9430556	260.8515957
16.87_326.1703n	2565.975339	2334.262078	3379.791934	1572.188461	3715.650571	2724.853316	2261.491164	3241.489889	2112.280284	1867.809525	2053.301784	1929.48622	3717.868087	2449.256201	2332.448404	2518.797468	3103.72733	3742.777912	4030.806134	2403.294398	2482.200551	2415.154054	2870.686912	3494.82983	2223.246684	2089.758482	2079.40245	2583.626694	3483.197903	1564.008226	3496.698016	3878.754808
16.87_344.2713n	5209.125289	4328.573156	9910.822293	24632.33679	11890.16747	7266.633062	43640.79687	54385.68398	2456.602651	1971.183708	2211.808643	2808.392801	2153.638052	1266.756365	741.4459476	10539.78819	524.0546272	0	179.7679225	750.39832	2712.464345	2648.068086	2809.148999	4114.046183	6466.440154	7800.967421	6776.86714	9234.352886	9106.136531	9874.618947	9952.388984	10229.78938
14.45_254.2244n	5156.56452	5332.038392	4285.913269	5093.660899	4902.511786	5219.514286	5026.874347	5284.19377	5198.128818	5371.260184	4573.876063	4605.659161	5161.477873	5132.461156	4464.049187	4688.121309	5025.417138	5500.998289	5383.360855	5639.879822	5586.348776	5898.397655	5002.93056	5079.684602	4535.166594	5852.27653	5297.755191	4469.651552	4487.388449	4795.040498	4421.088787	4757.306242
10.47_1418.7853n	692.013369	652.140071	1219.211206	2278.120815	288.4726987	4639.908185	3216.301646	3334.371397	4067.599205	2182.455147	1640.827835	3076.869852	1222.945581	3008.837496	887.6610982	1716.60591	1401.906737	1205.198697	1291.039354	2567.938061	2833.674062	2258.937318	112.0732495	687.188855	2726.096401	837.635926	2916.677396	3513.670418	1852.549704	1552.751888	1923.88826	2233.100315
0.95_246.0849n	0	0	0	589.1596291	498.7412718	525.1804218	568.5245633	553.3121874	104.4848378	0	0	0	12919.95229	12117.87318	10771.42577	8276.4355	0	0	0	0	10526.77525	10594.64848	8680.304337	9078.80247	1422.353939	1358.753664	892.458734	1197.041543	1085.205801	1321.811293	1227.595796	1085.677303
3.53_229.1676n	0	0	54.40307099	0.330273483	0	9.783769993	5.106965891	0	0	0	0	0	0	6.438799886	0	0	1321.108113	1429.084437	1123.868032	1417.024144	2051.066765	2071.575394	1883.241055	1389.483309	676.6557561	635.8601422	638.1383427	556.3028159	780.2042168	667.5758176	638.8468184	606.2170178
6.27_837.5968n	3582.155434	2479.762787	559.2714949	51823.43943	5207.763943	276.6518813	0	120.4915841	1336.941181	665.8489522	73.99497241	155.8238265	13726.59523	11042.40267	67.49489423	449.972708	6185.773023	516.6209668	200.7895285	1186.296257	58615.93365	2762.407512	3828.551556	5148.005235	4193.337542	4045.927267	2718.037469	1995.473429	1448.48956	1565.265114	609.1232771	865.6535152
10.46_681.3654n	689.892599	580.3859817	1.431598425	517.5831119	2185.186075	468.3939441	0	623.9977334	1630.35226	1029.518761	1.179384063	1158.534165	281.402274	2430.15708	662.4119695	502.2071639	0	250.3828622	432.1981781	888.7893384	547.0010333	592.8456846	375.7241335	0	744.1796621	0	201.6965751	613.8356405	1002.908228	962.2726728	1000.443679	268.2196457
16.92_152.1200n	594.4185268	554.4373131	985.1824229	1432.622954	1448.029745	473.0895117	903.6729821	1261.165217	1020.459057	1115.140223	996.0467686	1116.721486	972.0758956	905.0429097	302.4243603	856.9034846	594.0524526	883.4445311	1389.081036	1024.289621	1766.850467	1258.9829	1236.220113	1311.008345	973.5945296	1641.131537	1164.526419	895.1616016	931.5490944	1965.063806	952.8761806	1484.182477
10.46_784.5441n	0	0	0	0	0	0	0	0	92.00525965	0	0	0	0	0	0	0	0	0	0	0	0	0	0	0	0	0	0	0	0	0	0	0
11.55_782.7642n	6882.487143	4874.447736	6549.709989	2623.535348	7901.818729	7178.534148	12805.80431	4822.593421	9237.806339	1145.686303	516.7966098	1574.786869	6514.448285	3482.166847	1610.667017	7212.217598	1821.20853	2283.309622	3222.882514	1531.814006	2783.724814	5315.008573	6421.465799	7107.741045	3869.133317	1893.186545	2970.946982	2953.685019	1085.594715	3297.915188	1948.644161	4472.21262
1.02_148.0194n	40384.57039	73541.44954	70014.51079	44361.26649	26386.1452	52363.79224	55898.42403	48583.43611	66920.72175	49999.62961	75134.8277	65966.09797	63549.81248	58417.8448	70273.57588	52080.55864	36152.56769	25546.26417	28259.61904	30566.78428	45439.84157	61368.52627	45628.85394	48663.17079	47027.78378	46875.23059	47281.00283	48547.20909	40176.58918	47883.40245	43357.95821	45563.13312
1.02_70.0420n	580.8736251	572.5323247	418.4472551	658.1943258	556.4742945	729.4401936	557.3551112	567.3328888	997.4594703	937.7732179	1058.799486	1046.997837	729.4788232	1154.685071	522.0747508	1055.790999	136.5306321	161.3875859	138.0367082	185.6943039	260.6111402	111.9959511	85.92089758	242.5241136	332.8253337	339.3492054	342.653361	349.6987845	208.1472646	345.7617016	324.0321557	434.0883479
1.02_134.0203n	5482.641478	3616.213082	3670.345971	2361.816969	3912.768526	2365.499873	3117.540506	3456.510186	6423.934925	4244.929494	3606.514772	3990.244411	10897.72466	11283.25787	8372.717322	7959.451907	516.0070297	1093.869324	553.5150697	686.2542737	1891.802985	3239.123274	1498.623395	1998.200129	1223.893699	1046.345371	1560.989483	1273.605383	531.8300975	1247.608499	1222.850965	1367.127595
3.53_327.1317n	550.1914378	317.9479554	170.2024501	0	0	79.18367783	0	73.09303062	7913.450886	14939.56591	17471.56439	27187.58463	21672.9113	39771.05661	32101.74995	14782.1366	979.8415788	0	158.6096813	1243.453422	206.7173391	1351.65728	227.4398731	327.7669657	6686.103304	5963.194938	6366.06024	5585.823018	4369.189366	5539.009053	5666.155589	5298.583211
5.79_1186.6980n	0	211.3704489	0	130.9094603	99.31122136	143.0720454	269.4746805	222.6043593	186.4815814	0.584216282	0	0	0	193.3665113	126.5100448	3.526508741	0	0	0	0	0.046636282	462.2663611	0	6.15938734	2832.969061	2501.191331	2981.088885	2927.340097	3661.860278	2698.540216	3038.324911	2937.07324
11.61_234.0679n	1124.480606	1218.379868	890.2466658	2892.229482	1189.715813	1490.624765	1264.066653	1141.989648	660.1234031	957.1608779	1267.810929	1600.252446	877.2250174	539.8997175	314.8367034	2189.385036	961.8836545	1125.390563	831.8760458	1439.772459	3807.515827	1344.16004	1071.304157	1838.007223	1584.485213	1368.682708	1677.964414	1751.652508	1765.053633	1576.53569	2064.109967	2173.922028
3.61_857.5222n	0	0	0	0	0	0	0	0	139.0100169	0	0	0	0	0	0	0	0	0	0	0	0	0	0	0	0	0	0	0	0	0	0	0
17.09_688.6855n	3859.537407	4720.838603	6183.229919	4798.611005	6027.942622	4478.338469	1752.681828	7745.586327	2890.876186	5904.755412	6249.602765	6355.509133	4846.544652	5131.767392	6901.576808	7425.211712	9465.711355	3485.657505	5419.665457	5444.124753	5541.805223	4110.603287	8237.802314	4636.996988	6609.11092	4770.860411	5536.550367	5703.273863	10003.23277	7516.551056	3707.077613	6614.599497
0.87_379.1591n	0	0	0	0	0	0	0	0	0	0	0	0	0	0	0	0	0	0	0	0	0	0	0	0	429.3309646	374.9515603	337.1758651	431.2524565	220.3434739	162.3109812	400.0389689	387.9794047
10.38_804.8343n	6558.422524	3804.890023	3017.896695	6327.696495	3130.73474	2637.544999	5031.824877	4291.935482	11677.63408	9017.282137	6474.439507	7066.538103	5340.514999	4380.570031	5837.797826	9600.117754	1015.768099	4053.071972	3627.200692	4829.514832	3421.046651	8439.384349	3644.971383	9001.824522	1269.789884	1904.713801	3066.646439	3800.403735	7905.597785	2581.193453	5336.161966	6825.843571
11.69_308.1597n	5148.431235	4454.246653	4366.544571	5074.651867	3024.145937	4140.978635	2735.623383	3474.935832	3742.498056	4794.457776	4502.601438	4741.170031	4303.619158	5040.265965	4086.646128	4110.580422	4720.64675	4937.368113	4983.112999	4366.074834	5401.293563	4285.277308	5291.500739	5016.193013	4062.435369	4116.563353	4039.320748	4775.196231	4466.915502	4666.358383	4371.02856	4616.727893
0.87_162.0721n	548.0021791	1621.177476	817.3206154	13634.49393	2362.263966	3900.110715	9853.323855	11876.73441	3059.473303	345.266469	400.3137114	659.8510382	503.2587853	746.0939744	580.0970359	1472.230291	0	0	24.04954201	0	0	34.36141789	36.93236062	128.7805325	2404.297556	3866.663358	3834.277471	4689.75686	3919.916425	6051.73725	6424.315468	7132.233753
17.12_735.5070n	0	0	0	0	0	0	0	0	1884.583448	3221.051065	2454.968023	3755.060554	25268.84062	26064.9711	14600.712	137204.2572	608.0505727	0	0	0	0	0	0	0	0	4329.62874	1743.102265	2559.667758	2988.038765	1728.966418	1922.29377	3621.21633
0.87_152.0835n	676.2669051	1243.308757	455.1348785	24526.29799	4488.285176	3535.350708	11872.63055	22590.84737	2617.495196	115.8693618	529.6397976	896.1219655	738.3648141	849.0529013	447.0152309	1285.977292	355.815097	428.6583202	407.998296	304.5486162	326.9073597	334.2828642	184.0848457	398.6529655	2448.277406	3316.531839	3436.084968	3783.370875	3669.979961	6356.970069	7723.916954	5970.393775
3.71_484.3506n	14088.70871	8291.250946	6174.775619	5849.804231	9061.505152	9661.924645	6020.426798	4733.739056	12278.13726	7904.927561	5671.21674	3355.192405	13513.17975	13958.43357	6228.397381	5105.820697	12625.37471	7614.60686	5699.133822	4823.082205	16439.61024	11430.21043	7470.50987	5939.547469	9352.895887	9300.507721	7009.133383	6262.780429	6431.518126	4755.20272	3482.872275	3404.86647
11.66_516.2212n	6.805890978	0	0	0	0	0	0	0	0	0	0	0	0	0	0	153.3357728	0	0	0	0	0	0	19.06973226	0	0	0	0	0	0	0	0	0
6.17_769.5415n	77.95308391	108.3333241	392.0507379	186.0361169	298.8291827	0	3386.933841	3970.66986	0	0	0	0	0	49.77196385	0	0	0	0	0	0	0	0	0	0	0	0	0	89.07473416	70.77024601	0	0	0
0.87_77.0500n	1092.483071	1261.086777	1041.740912	1415.993083	797.6979883	1203.491099	1473.956688	1286.361479	854.3076967	1181.133778	1320.08745	1375.587503	828.648577	758.0010149	1153.582296	1037.207748	1899.252816	1703.620819	1624.818421	1616.625417	1408.904114	1343.923123	1218.12575	1835.522334	1497.177944	1265.434707	1317.772884	1690.050457	1079.046826	1584.920922	1750.752604	1783.762001
3.71_617.3016n	0	0	0	0	0	0	0	0	0	0	0	0	0	0	0	0	0	0	0	0	0	0	0	0	0	0	0	20.92823897	0	0	0	0
10.37_816.0268n	12536.67286	26848.48535	7963.792738	20842.53167	21206.82116	34704.32003	10905.50903	14492.75385	4753.43192	7245.663445	7065.927541	5745.388995	11079.97773	10258.93285	12368.86903	13471.50618	1630.097954	4080.030993	3491.284299	1461.810938	7328.560121	8645.845553	5039.500451	4422.262416	529.1287693	6764.242385	8693.260037	9424.418944	6198.526668	10093.88762	7630.1187	7711.316085
10.37_1352.7776n	1824.104786	1976.17426	2344.451646	1644.056881	529.8863918	1758.133585	2409.476315	6324.067925	3653.123876	3800.145283	2144.98634	3422.890164	912.5606411	2504.932725	900.2361358	2590.211138	1598.411908	2545.845387	1267.52081	1700.009681	3932.20285	1308.326387	1689.559639	1449.950699	2062.524181	2205.206656	3812.010386	3429.184444	1879.183084	4117.452863	1586.44745	2595.713165
0.85_204.1361n	24729.87249	20142.50557	11360.80678	41100.89957	47354.67333	50058.8203	28294.78476	25176.10652	2182.780248	1523.473289	2978.688436	5135.650531	2325.778052	2560.551127	1659.988013	1732.599899	5101.083708	6039.188453	4189.399193	6150.69895	4887.101071	5323.035981	3553.179265	7761.457873	4553.151826	4594.80198	6058.13664	5340.45364	3660.979222	6007.783181	7513.322043	8843.832297
0.85_150.0681n	57.4755885	218.5660557	92.42945048	33.55299556	0	72.65282349	28.91399918	0	55.58787317	68.55181775	91.38549286	118.3647639	132.7794499	0	32.63215916	0	369.0200897	342.9177223	271.3159544	163.3328312	199.0941633	216.1250821	183.8973965	149.7376503	168.0325542	236.5298753	317.7629633	197.9759975	93.58571171	106.1035414	158.6401176	219.1408373
0.82_260.0294n	96.75013629	816.6039819	928.6714728	356.6049811	0	88.25825436	1077.38455	902.4753233	4241.94546	3441.532438	2503.826485	2751.560496	10253.45882	4521.590728	4972.062746	5904.621073	45.00054929	0	41.97180305	263.7908705	36.17016943	1137.713305	1518.934325	1022.870399	110.1182689	100.5545603	147.511629	215.4172109	188.0328217	247.445731	226.4590402	169.8709763
6.14_187.0704n	1273.394666	754.0864667	609.5693943	3590.48185	3393.897641	1123.016392	910.5369623	1015.046307	718.0664348	323.5027841	412.4280882	435.8425894	155.1976074	176.7251974	256.2657186	238.9517436	502.0448012	393.9177478	334.1801023	615.5883493	2003.751685	4365.661951	898.7232327	1519.827771	588.5651956	671.3394917	688.8900583	651.19079	509.8116578	538.8763242	730.8625014	645.5079737
17.15_444.1128n	53565.81182	26423.52394	44766.47913	31360.30712	21658.54826	22534.70772	103692.9704	97307.78371	329984.0673	286670.1524	430894.7069	58410.35431	151485.7957	76015.97071	227414.3319	78152.37918	1566.973439	92720.97472	75731.13507	81172.107	0	39157.93202	62317.78737	50772.07808	4396.11337	5241.244214	4847.361037	3900.103601	2618.156564	4832.286733	5937.70192	4695.72758
16.85_620.6231n	7631.182332	4695.340353	10135.10257	5848.081163	9701.796988	4041.719077	6360.399279	3045.508101	7781.0588	9822.732348	7652.717204	4560.903091	5427.524627	6014.685241	7325.186151	7190.702742	6421.752099	4009.339053	5936.01712	7367.957279	6234.382721	5688.380745	9107.148913	4694.189358	9298.848184	8303.379731	4707.74264	6408.599434	9938.368992	4378.172209	6074.305419	6334.236257
7.60_998.5447n	586.0561803	1782.067875	658.0699867	1392.360983	5274.586538	3257.299848	6189.69589	7782.592952	4633.149744	124.2979086	145.9908707	346.7019031	1699.733915	1261.349089	912.6916061	2531.058418	449.4888218	417.2328028	321.1875847	144.6766179	334.1139738	694.6356972	7.836899449	393.6612454	11491.23634	10200.51778	9935.544637	9586.495124	10366.45137	10533.98065	10858.13426	11304.29746
11.66_471.1875n	987.4756479	515.1299047	691.6887515	3539.056562	2433.827294	0	909.7906207	1910.483514	4367.893675	2259.249628	1963.009706	2052.451759	1011.679084	2785.535363	1662.524368	1899.041813	699.1185674	2230.344248	1021.27067	2030.18178	1426.484537	499.6293664	2645.385214	1143.525329	1337.196028	1012.193187	1125.986937	721.4992872	1420.331321	1807.286527	756.4379084	1634.65748
10.42_723.6594n	4533.620252	5637.424684	727.6444651	4637.045549	2790.574009	6818.911971	392.5642174	3763.950894	2592.722851	700.4877687	1555.960319	1358.537104	3449.836643	979.0067564	2053.665287	3325.864045	894.7677568	37.18645987	1661.184136	302.5421546	2310.670651	2158.172134	2356.981448	987.8904365	505.7426407	2962.555591	1317.79751	2200.39534	2169.990494	3167.389621	1246.259576	2499.791301
14.29_330.1804n	577.2498438	434.4373684	722.55497	1015.594627	797.2466383	351.8883251	330.5778273	435.3787728	495.2156257	473.2856407	342.5221152	412.0795752	930.3562484	483.5062145	503.6908294	575.5706221	678.1818476	466.8650556	369.5158044	622.7388827	2648.540712	394.5562462	650.2461317	383.2677414	657.6999696	527.8088847	548.1960241	325.4760113	440.9766809	613.2595587	502.8861897	951.6604122
17.04_296.2709n	1674.214361	1439.056163	3567.330899	13522.11548	10774.2677	4068.157988	31328.48192	34106.6406	514.336706	469.1909733	398.6749723	444.710378	599.1491901	439.2554547	834.9344593	4622.346808	0	0	0	0	386.0726136	243.6098811	868.8921975	233.8006138	2590.46878	3786.964804	1088.144107	2546.014436	5665.731719	3911.833567	3592.925851	3791.237449
0.92_607.0833n	28014.86385	29864.54459	34089.44945	26402.47684	8551.073294	6759.120474	35978.56028	35008.59709	286260.1806	246156.2729	164296.3254	168873.5558	304047.1423	208142.0441	170604.4414	245651.372	229.7643669	5902.670336	7765.34548	6543.921407	224.0449813	3544.95929	5555.45373	2193.798635	4795.854351	6291.427451	10010.24851	9114.910259	10741.57097	11220.83751	12773.86457	11741.67815
17.04_930.6857n	33019.3015	34637.62682	43494.8104	34301.43727	27084.44467	32045.12829	33881.18721	26652.78885	30267.31243	34162.00836	28924.37182	28430.68868	27627.74106	35367.86408	41283.84486	33890.3573	38945.52873	28686.94474	36569.49004	33688.48453	35728.4739	35138.10326	45283.7215	32160.47614	36564.80999	38202.29719	34886.58623	28856.37527	41399.53198	30191.1861	35938.12593	34548.73414
3.64_198.1416n	0	0	0	0	0	0	0	0	0	0	0	0	0	0	0	0	419.4938879	1677.88705	2099.991735	2274.039411	37.53533058	93.59475384	0	62.33178539	2200.992334	1532.930613	1939.058148	2035.156211	1963.853397	1634.524292	1773.635006	1488.503001
17.04_974.7123n	38262.72992	40958.29265	54288.32361	41549.8097	39115.98947	47276.22225	45478.25868	40754.62191	37424.04013	45836.4182	43160.29755	34992.48877	35205.45678	47448.60704	49046.68347	38104.3297	49508.83184	43827.73738	50356.29403	36635.12814	35552.58817	50356.29451	53051.44467	38009.90094	48237.76474	49912.42386	38770.46373	41700.27841	51083.87862	35143.80359	49089.03014	48758.26258
0.92_301.0560n	795.7538458	2681.798744	2263.467991	201.574968	0	87.23402295	323.0912049	441.2329414	37852.04726	32015.28041	30227.37365	28595.83577	15844.50062	14425.99509	12553.41666	10418.98793	0	0	158.2726695	473.2474418	58.18227137	231.5054533	0	60.13313896	169.1292338	218.5820599	528.8491977	462.8404434	875.0376886	593.5853142	657.8541531	835.6966737
14.18_314.1881n	22193.93367	16565.75696	16078.33238	65151.26321	30414.14777	20409.43127	17863.97868	18059.72781	6909.3096	5440.343928	5212.300261	16465.53158	26535.94068	16750.62678	4794.841735	27153.56335	14760.63822	7790.075197	3393.459997	5177.78789	66848.53982	9290.775555	6757.498178	6748.712464	18008.30989	15832.27008	17765.893	16308.20951	16133.6861	16084.71386	18708.7242	17907.58632
0.92_483.2684n	10810.63991	9405.214433	6687.911306	6344.07881	5232.842438	5888.65425	6768.818175	6773.85744	1182.51047	295.7912143	250.7060554	1166.880787	1374.639012	695.4247358	600.613602	736.0421104	733.7089273	624.4554961	589.3323178	682.6925047	3562.003167	3296.989954	2632.874155	2617.585712	331.7252443	486.962022	703.8289439	389.0427327	351.7617091	548.0944953	379.067685	430.989637
7.58_239.0003n	4627.492963	3810.975804	3957.409335	6691.879592	5571.754839	4719.035469	4199.167041	3728.413202	10115.09601	7644.750732	9830.600901	8426.166186	3860.529855	3757.370409	4417.622022	3925.744405	3933.8562	6094.563046	3590.397435	10536.87553	9337.582622	15559.04632	9340.270705	10069.14284	7449.299671	8221.877284	7290.574377	7582.583888	9608.969412	8505.000613	8444.701933	8755.621354
0.92_119.0231n	4356.195101	5817.207477	3880.130884	1372.746278	521.2299084	783.4890316	1452.511702	1144.673698	613.3143417	345.9966721	711.4798351	2174.785736	345.4837881	657.7636031	165.7599661	147.6549433	193.8941549	477.3832639	225.3978045	353.5510525	286.2212158	540.2780593	141.1938691	343.0481871	262.1361353	343.0180665	604.5900437	371.364629	161.6266587	205.915041	303.4662906	363.8346673
0.92_121.0764n	3755.219025	5537.17469	4088.037983	3190.517105	1841.597191	2844.544774	3313.097477	3290.947853	28287.97575	22114.45221	24108.90912	22667.31435	26114.54686	25015.39877	18035.36822	17878.52457	630.383008	1011.297847	1369.901371	870.5626466	672.0993415	1193.104168	725.1576963	663.5249544	2001.702517	1952.787752	2256.610801	2398.738792	2169.47923	1798.763344	2224.986196	2056.544261
0.92_125.9172n	2282.686321	2609.977178	2196.637148	2046.092784	1716.047883	3099.562242	1278.778809	1613.25199	926.3456306	810.10217	2009.125069	1433.517865	502.4496679	898.617411	982.3139852	426.5825303	8627.419828	5779.243076	4179.577238	4508.42739	5327.216712	3225.192456	4701.568539	5324.559619	5430.753424	5944.859265	4517.022678	4907.975903	4827.966235	4625.932932	4826.900032	5486.462874
17.07_798.6066n	12428.32707	14435.62632	15391.61275	12254.19743	15038.98974	10818.42888	12879.99905	12269.84179	10510.29935	15893.25107	17226.48215	14663.05014	11809.32645	16334.93034	17849.27647	19165.71695	15010.18456	7240.59053	12515.70252	14562.90982	11401.25676	10161.9622	20841.79178	10931.31853	17470.96682	15267.74836	12037.23106	12135.22295	20361.57909	14724.10725	14283.65442	9663.781438
0.90_483.1085n	160.6109547	1107.516519	148.1087844	17737.65374	4972.80267	4333.769723	17771.10093	25663.10221	12177.06375	663.8818853	477.9791687	247.3157789	20.35442243	56.40068543	0	0	153.3253209	170.6144887	0	266.3941763	0	0	0	0	24527.85668	28691.66054	28419.8678	31574.88998	27678.42282	36417.81842	40812.35717	37196.86593
17.09_268.1881n	20578.80661	25264.70512	28771.13432	22467.74167	21748.65546	26321.05297	24572.95893	23200.73464	22176.65252	26888.64824	25349.87002	23965.27257	21150.81273	24726.93722	27292.52562	22726.83588	26445.40287	25637.69207	29934.22826	26085.3357	24194.52815	26290.41652	31612.08878	26572.51106	24864.83344	25205.06237	26162.82273	24557.23013	25994.48852	24940.76266	25673.42812	24655.04613
17.09_351.3502n	20161.88877	22856.5151	27158.08222	22074.69759	20320.094	22346.42004	20144.8532	24111.73983	20454.54769	24316.95145	21966.23842	24111.40945	22617.92799	21756.39246	29308.26104	22011.36514	27250.78954	23778.30781	25090.48036	24758.44521	22987.84596	24528.53102	28982.78831	23270.73878	24796.60993	21773.92519	22679.98092	22747.24637	26002.04663	25678.45451	22273.95339	25168.19828
3.64_260.1369n	5371.694013	5559.841691	3992.265145	7864.015418	15031.593	5649.284799	15883.35184	17806.89215	6620.838802	4161.04566	3786.880496	4292.8275	8549.240857	12098.16901	6672.578749	8481.095336	307.6364144	82.30571928	218.1648368	237.3836321	835.4411492	1385.934342	781.8202425	1010.903317	3008.372559	3120.681773	3133.90339	2648.333654	2534.785874	2813.722294	2783.254681	2680.707997
6.29_509.2482n	92569.54333	59109.9569	50248.86377	25113.64438	47251.6188	37516.41286	22342.55191	18037.75576	78109.29801	80446.00043	58204.48578	47220.79447	53704.68393	51394.60537	48543.98971	41957.90487	204308.4534	136854.1413	151628.4904	164928.3959	110424.9311	97736.99941	111084.6358	91238.57646	115712.8557	140113.7659	103501.258	100499.9699	105957.926	78209.60124	71795.89459	81775.57664
14.48_370.3195n	7056.522541	4399.347679	7815.565473	3917.219972	4745.288183	5034.421303	5258.840831	4686.936145	5279.231728	4855.8038	6180.04087	4530.585937	5844.6746	4472.193884	5317.984052	4722.116166	5256.472965	5132.221863	4954.211527	5007.573095	5530.770546	4719.433738	4795.735432	6394.476062	9511.783175	10933.93073	10063.64589	8929.843557	10173.58799	12037.53424	9371.814226	9935.10116
1.04_397.0241n	6590.788161	6333.490485	6469.231049	7542.997427	5831.826228	9765.9333	3469.020605	5894.340123	730.8829201	239.0389086	835.6594078	931.3535689	0	365.8629506	1602.156554	0	581.9896596	778.3075107	169.0916343	0	6810.753141	5367.595642	7068.580801	7712.047322	4470.633642	4338.842835	3274.371027	3106.457764	2818.376583	2954.264265	2595.787376	3024.611344
14.90_270.1504n	1921.081278	1409.230829	1483.916968	1478.726969	1912.419471	1434.936179	1471.605829	2044.430067	1612.508367	2011.457224	1504.991719	1456.27145	2143.312578	1509.158639	1762.577991	1468.976577	1956.720341	1658.057148	1285.620178	1895.30638	1482.164234	1970.699722	1759.619329	1471.740843	1285.600501	2117.730229	1903.230401	1293.018913	1857.984749	1863.517673	1847.271043	1901.512028
3.35_154.0743n	0	0	0	0	0	0	0	0	0	0	0	0	0	0	0	0	0	0	0	0	0	294.7823822	0	0	72.62566992	56.37195073	0	52.42926629	39.0200223	37.09048681	0	0
1.25_371.0095n	4038.159003	6840.48488	8195.109774	8935.572725	4793.656616	5756.283649	8738.045496	9653.007489	10043.42777	9431.00616	9846.624409	9914.695094	9952.403484	12613.71624	14884.33668	11653.33157	4824.132665	3166.445874	2965.883583	3222.067005	5284.053857	7640.427841	5787.660306	5902.327594	4745.516781	5518.391455	6039.248298	5998.439387	6709.208966	6207.524221	5716.083811	5954.080324
1.25_304.0939n	0	0	0	0	0	0	0	0	5674.712125	4767.920362	3886.58004	3482.817349	12514.47045	11688.12833	9067.099194	5626.694734	0	0	0	0	0	0	0	0	229.2419766	62.36785678	144.2792274	0	47.13752097	221.2982649	0	0
16.72_492.2026n	11109.31722	8344.220855	5452.226193	4778.429215	5929.720618	5907.306333	4088.000222	4094.335203	5258.380676	6118.42986	2818.50988	3204.969337	8074.164862	4346.754788	6138.017048	6398.093101	7613.866239	6273.445264	6620.013149	4452.755428	8064.276559	3739.348578	5406.953801	3644.752642	9827.424765	8654.659894	5977.86115	4580.189666	4499.367093	3900.971691	2959.01985	4539.053086
16.72_502.3849n	54594.80124	42400.48546	47561.06086	43044.60381	50777.14676	35583.13122	36554.92186	37424.95197	40025.02404	57601.633	34104.58288	31456.57283	46372.9347	36264.82162	54812.23477	52852.9393	50326.23595	39856.38278	38704.74437	37848.26804	55491.40657	28999.45079	52357.91678	36982.60885	61536.73358	45119.05836	40755.88312	34091.51688	55410.11432	30796.5623	29157.57749	38731.21754
10.59_210.0680n	1324.218035	1156.241219	865.0025358	2586.273508	2169.23273	1496.048449	1552.141551	1659.701522	634.3293613	904.4997925	1159.265289	692.8426123	1037.136433	1050.999813	937.8635332	600.9005502	2304.097118	2881.138184	2647.308014	4164.12464	3363.441808	1959.358136	1203.164009	1541.193393	1581.247232	3306.060575	2481.640173	2633.699767	2377.357043	2215.498007	2122.941532	2345.93692
7.35_203.1159n	18246.33682	15644.53889	11834.8254	12265.54213	9543.730584	13940.0199	12309.10676	9543.724791	44828.80095	50170.72128	42175.83255	40395.42462	125010.6441	138778.1962	154484.0624	158591.5954	2088.98817	1541.311763	1377.968238	1606.787554	12524.96253	15998.39836	12565.65809	12370.05677	11163.68888	12860.81524	11419.05478	12558.43445	11072.06606	10066.71636	10668.34892	10299.80703
1.25_436.9605n	1680.65603	4828.866689	6799.765987	6250.442615	513.4811268	2018.225333	10307.26468	10196.43332	10752.69435	11093.89358	7213.147796	10940.9747	9593.546953	11800.76505	13649.40295	13711.03508	1579.185289	2784.975011	4163.438105	3962.872948	2672.602665	7623.486669	4713.220229	3718.493704	1070.709396	1238.114663	3157.853869	3023.356932	3662.683807	3971.406847	3701.043565	2416.75145
14.85_493.3178n	34985.7868	28468.84303	23477.79792	61596.78914	49056.19525	54738.9145	80151.94003	90655.37826	2156.674385	4388.910148	6396.410927	6808.750806	14932.43153	4817.119999	3984.267187	42266.72065	148.6796206	0	126.8783064	188.066732	3802.987544	1424.48397	526.6881056	969.6274571	20018.76996	20460.10051	18338.9811	18833.60643	18226.41945	19095.34685	18503.87013	16948.431
16.74_318.2554n	11450.17886	6883.102294	12364.34151	32621.53569	17521.11572	9575.111787	53506.228	55168.10318	6745.878801	4164.95913	3428.239408	4681.51286	6404.222206	2160.068011	890.8743174	11858.47548	1178.330324	1299.979289	1146.884472	2763.078123	9046.578588	6100.796924	5064.34631	6896.890137	7501.991336	10325.31758	11656.2668	12606.37468	13266.61378	12857.49203	15532.23299	15011.60615
5.15_1198.6509n	1243.652837	1346.613902	741.3381863	5282.996597	12703.57408	5705.12078	5900.849035	4337.595843	283.6279672	234.787749	0	120.6086023	585.537696	1687.950347	734.4892959	192.6318722	93.27385176	0	0	0	0	0	0	0	298.06865	150.9056139	142.2125384	208.7093919	200.879234	536.8219265	0	0
16.74_522.2931n	7348.295745	1457.166477	1727.306337	4719.926065	8667.709286	999.7631162	2811.979636	2044.687664	1874.944208	376.5747142	2168.965058	1993.294919	29253.36131	21859.3927	755.868075	4346.381862	973.9728223	1769.357864	983.4481298	4290.479313	110644.5973	2884.714759	1298.241154	1975.139048	5613.586576	8499.292628	9755.468836	7735.906735	8723.840537	10998.97469	8076.306224	10212.55285
7.35_1165.6721n	1481.692287	1263.049361	1088.870952	2662.244855	7471.154245	3431.29398	16187.30251	10204.55756	4338.498773	2960.84844	775.7833903	642.599287	4725.6061	8109.68288	1730.781263	7921.819407	0	0	133.4288065	230.3771623	156.3363497	141.6529498	0	97.24170872	867.9941111	315.563735	913.3687125	678.4136354	1005.334247	319.9990182	706.7159721	800.617272
11.39_596.2588n	7450.095688	7263.165868	7718.121338	8280.701742	9059.899444	5689.537665	7908.23878	6206.510387	16209.84293	8872.911078	8236.55933	8342.615903	12216.54408	12220.43183	6135.498779	8498.839753	10473.83192	8584.018023	8514.728705	10510.21032	9371.901244	10164.67557	10183.78046	9234.58655	8519.405182	7039.94269	8894.807249	6388.23548	10407.75487	7989.151935	7102.920364	8184.731692
10.56_1462.8119n	2509.127273	2232.040578	229.0273849	2953.297142	350.6277756	1171.872593	770.588061	1022.92788	2264.484424	1583.618891	448.9489098	1641.940472	230.4536493	368.9966005	1678.889336	1091.767803	987.2339624	1136.510837	809.1922475	61.17093658	1230.547639	1252.280691	0	1260.282867	2459.82609	2985.762207	660.1323987	956.6743276	1184.667608	318.6773685	1180.379264	1500.845631
14.79_467.3019n	6920.364044	7287.521454	3388.353723	6106.079631	13245.28264	15362.59769	10073.52483	10792.08017	2413.354768	2725.199281	2589.540264	3994.469422	7626.213691	3623.457999	1015.632376	13796.2772	176.8210917	0	0	184.3687458	2544.929017	761.6543167	155.7301226	797.1968204	3782.761517	4375.000056	5390.308715	4765.959876	5878.478078	6267.892193	6301.002588	5847.394334
6.42_1364.6972n	21508.59464	30308.97911	22317.71739	41927.71833	2082.089509	34830.22504	10694.1619	8028.197197	7551.675742	35424.29875	32769.25991	36461.30843	47552.17375	63971.07701	44430.09439	48900.92587	0	486.1681415	0	672.8616645	960.6788373	244.7930125	118.6956432	1614.7345	4447.377232	4921.235965	5232.273538	3874.54318	3469.554383	3818.072977	3903.283514	3409.733872
1.25_227.0194n	18755.5203	33879.43196	46158.62407	35433.22619	16346.08343	14529.31313	67676.05468	64904.27116	156066.0392	131646.9748	57310.76826	67543.5853	199505.8206	113772.2725	115924.8774	142402.8512	11533.44747	17826.97646	30881.40262	25588.8633	17365.0366	49995.38111	24162.04519	19911.54516	14963.0162	12982.97158	18783.80782	17221.75013	20336.29386	20443.62758	19149.79569	16009.01064
10.55_243.1831n	222.4244104	359.3594423	313.9145985	313.5345621	212.7016297	214.3074534	261.2436037	169.8738147	0	150.456113	0	92.13239611	49.60509987	141.7422258	170.6155584	42.47830726	312.7507481	451.704177	372.7095469	215.7262556	357.3678881	173.9655049	111.2469531	67.12796231	220.2804368	545.947977	639.7807373	405.5638136	696.0392175	578.3359989	339.4733625	277.8317148
16.72_374.2905n	2397.084806	3110.321449	4659.907969	2851.210053	1683.668387	2403.401735	1546.689449	3267.502788	714.9825575	2252.959605	2350.801208	1565.629516	3466.373297	2103.163805	2734.642957	4019.574433	2328.500184	2099.927591	3281.413152	0	3735.055666	1498.357519	2806.671458	415.1224298	5814.723201	6647.685381	7155.766202	6989.331297	7392.934114	7702.778004	3349.319949	3351.35806
1.27_169.0737n	0	0	0	0	0	0	0	0	103119.097	82197.04883	80208.83031	76266.86738	89443.49667	52542.49613	22926.57666	6551.557228	14485.11086	7230.981211	6760.038258	7729.181068	14287.48267	21304.25276	11648.52076	10770.92723	34204.17035	34483.14581	32100.52076	28511.78644	27757.51074	28792.53004	27633.75382	26460.17983
6.50_928.6228n	0	0	76.36287245	95.51140955	501.896347	0	128.7212845	121.6820479	47.93070998	56.22071433	103.9537911	0	0	0	0	0	0	0	0	0	0	0	0	0	325.3623887	0	0	0	128.0690725	128.8129849	132.8525016	0
6.50_837.5968n	6684.857651	3681.668949	4302.813596	37166.05187	8864.823959	1784.764619	749.2692718	851.6808606	1913.248284	2103.702762	254.9752327	968.8322543	24252.26685	24167.99444	703.0894915	3196.392107	8944.389896	1383.454953	795.8633844	3895.259269	134751.2349	4928.310591	9273.667453	12617.65455	12257.61186	10837.0887	9338.393115	8405.969624	8067.646583	7501.973026	7085.722462	7385.59545
1.32_201.9955n	12414.61171	9238.577939	9120.333615	11251.58364	17368.59543	22203.15195	8928.549385	8122.941295	7690.123528	9659.225184	16408.30971	13934.33192	6894.025817	16966.7985	19605.19626	10350.07996	9350.361779	2342.137363	1244.120987	1986.351647	16489.28096	10018.36963	10560.22758	11205.52212	19452.28775	20922.57153	16097.39196	16664.73777	15690.58576	13918.2118	12708.50729	14483.58898
14.98_376.1376n	2135.303424	759.034845	1034.909725	5993.181455	5434.977766	1768.722734	994.7072463	1534.174282	273.4366445	369.1356596	635.6486475	737.5381886	3993.803834	1340.780932	430.3800835	3354.645913	831.697554	128.581705	400.0092607	802.0808281	23195.92098	409.0281888	419.7764199	855.491121	1592.950416	1804.252955	1839.510401	1484.75927	1808.575721	1424.364357	2247.532442	1970.618585
16.64_509.3856n	2421.498854	2172.200317	2349.799565	3312.185538	3634.118626	4690.822765	6214.552595	6972.988215	261.2994363	307.7240724	719.5223918	0	1293.637694	0	0	11465.41034	0	0	0	0	0	0	0	0	1565.929566	650.9908057	1279.051889	898.8012759	940.9603694	698.7247843	1620.291039	650.4732973
3.29_95.0009n	2031.222061	1808.430135	2018.464996	657.1846963	729.0258511	831.8714682	892.0926529	746.4045653	17505.82763	13174.52896	15843.05672	15567.13944	1100.798985	768.1458631	1393.084567	1049.999765	4571.690507	3967.896501	4093.941901	5764.931662	785.6024976	827.2082516	987.1373972	945.6309802	2051.93549	1671.437754	2346.918806	1976.216792	1828.828505	1790.279604	2223.315494	1765.083539
10.64_853.4697n	1752.627209	0	0	0	773.9335102	22.15530122	0	16.04942186	0	0	0	0	0	0	364.7861302	515.0985767	0	590.7795949	786.3522506	0	0	102.3923348	158.48288	0	415.6750278	328.9843239	1595.079438	0	0	696.5605133	258.2440738	73.82263211
11.31_903.1451n	7263.57304	11912.8797	13844.162	13787.19949	25578.07956	2844.682288	20662.18925	25934.2785	9291.612804	7546.165795	3990.978384	2014.108729	17621.19334	7189.874322	4031.98351	17848.18579	2598.488993	2883.864519	457.9220765	2621.547173	9587.965588	7310.276112	4820.527654	10138.46024	6118.333219	1473.910769	2448.394204	8883.097745	683.8158417	3734.364787	2368.930561	6890.397625
1.25_438.9395n	0	1191.53385	1906.69442	0	0	0	3335.40582	3120.54108	7477.893255	6486.618851	661.3347776	1757.573667	11036.85714	2547.232911	3376.281962	4785.824179	0	215.5372977	1470.764111	1147.054008	228.7259559	3284.943458	750.7465711	220.7510073	147.8771604	0	178.2014411	0	100.284668	155.6936114	165.9452415	0
1.30_262.1164n	201.0513745	75.23158272	0	0	82.72976367	0	151.2845485	0	0	0	95.7981821	0	0	182.0087887	0	0	0	0	0	0	0	0	0	0	80.18488231	165.6861771	164.765411	59.74811716	101.7457138	224.6065102	141.9537116	116.2476106
16.69_326.2791n	5488.478064	5343.08184	7275.185761	21635.14971	9790.902372	5802.153982	30093.1615	34492.38949	2504.968487	2560.668854	1799.621513	1748.624335	2143.747753	1168.789009	1705.608656	6831.42326	1163.265637	1283.596097	905.0631278	519.1798303	3859.967981	2762.39469	3079.067612	3492.966642	3178.118	5379.202563	5137.418049	5796.898947	5362.540352	5850.955961	5538.403573	5433.663978
6.49_331.1812n	136.381495	235.8485911	0	0	407.0189455	0	1815.035227	674.6254613	270.1165522	54.82658029	0	94.55411875	74.94202626	0	70.98713181	51.59064064	106.6395203	88.08450729	157.3534019	225.7944526	159.3266332	0	102.3718011	121.090747	196.9270697	225.1583601	0	242.1499461	70.12369468	234.3141491	72.933046	76.09887027
1.27_296.0067n	5402.617989	4219.011068	3221.58992	4166.955899	10857.96463	7827.141066	3917.105963	2726.348254	4751.153175	3539.054966	6423.271363	4694.77279	6408.338511	10127.67538	9433.440894	4490.453424	4396.55971	536.9067267	434.6102155	276.2345246	5039.881361	3531.0399	2335.783528	2544.894418	6490.803376	6737.140818	4845.412573	4798.501274	3890.226933	3875.752491	2646.437217	3521.334508
1.27_272.1035n	5679.034226	5885.423491	3395.174563	5349.768129	5304.121925	5230.301162	3185.010013	2489.681894	6483.478952	4241.131273	4974.376278	5737.242974	12348.45761	17614.7165	11213.91741	7768.12289	1035.343956	740.3055847	965.6287575	630.1620276	1999.673355	2167.177101	1467.765612	1745.734695	1208.139845	1238.966868	1145.755113	1213.578369	652.7246694	763.140086	684.6817029	908.9849705
3.32_142.0629n	1095.731466	815.3379737	434.6124845	556.0258428	526.8705433	692.4913006	742.8095334	713.9263509	1150.79711	825.3965672	1170.935492	1021.332515	1343.623533	1305.97356	843.3146558	852.2193013	877.9683985	842.4420983	769.4096506	907.5122627	936.7295475	995.8095109	541.6010501	696.7840969	843.0037818	754.3396968	818.046775	749.3993879	498.8988213	612.3261733	765.1692149	714.0929649
16.72_180.0423n	21821.2388	18851.52416	19017.62466	16439.2859	20089.30211	18943.56386	15948.21385	14694.93252	16243.02132	21958.04288	15966.35412	12467.00127	22097.24001	17044.52109	21535.51217	21723.36015	21380.83371	16791.45276	15592.42087	15153.35425	25796.19145	13788.99311	19161.45901	14339.4909	28419.34959	20283.35459	18682.57871	12829.24827	22923.08733	13620.24095	14227.7806	16079.14395
10.63_220.0889n	41018.76233	38717.899	21968.58472	32272.12474	31372.11547	30410.72425	24284.0055	25921.42903	24311.95988	16936.34021	22919.44688	28566.42042	29541.52833	23756.79202	21939.95123	20407.87002	66836.02107	70448.47805	62185.01839	68702.06824	34312.88218	43743.3671	26871.30433	32643.64085	29643.07441	53525.05809	38586.98358	43700.78416	49293.37215	30750.47272	41050.61403	45189.26688
11.34_372.1785n	0	0	0	0	0	110.1018492	153.2240018	0	133.6735875	0	217.4600272	0	155.1379414	0	212.5755152	0	112.635834	238.3169842	0	188.2878336	0	251.4144465	0	122.6476067	1257.517098	1108.015905	816.5667103	543.7810399	1015.759477	325.548351	473.045377	405.2199496
10.64_222.1229n	22868.94871	19697.71361	13690.18691	16916.66053	17709.65213	17107.64305	14245.26353	14406.6396	13819.62769	12743.54351	16051.54136	15873.97547	14917.09984	15147.90122	13572.5358	12319.75709	31298.47691	35338.92557	35134.74508	34678.11044	18387.39151	21696.6007	15983.41983	18090.10786	21295.41647	29980.39295	25066.10382	26555.79001	29257.77256	22549.16202	27153.18089	26546.74872
1.35_153.1153n	12949.67002	16023.7382	13637.38042	12302.38028	9244.78165	15333.11866	14578.19552	11743.77728	10178.47881	14452.88769	13081.42304	11390.48954	9375.85585	17112.74841	11405.655	8668.627767	224319.902	272155.0121	157637.0248	182538.5901	141881.1603	166639.845	185087.6635	109110.9455	98582.21865	105794.5237	98266.07461	93937.72599	88186.45321	87405.1856	86084.99805	85303.02472
10.55_183.1623n	455.4262922	394.6666489	469.5616876	592.9932348	430.3220665	220.8905777	435.094047	257.3296241	134.8669848	122.8555072	76.59403187	71.27178992	72.90519719	77.3029525	68.90245459	112.4000728	261.8957952	470.355945	361.8248029	332.7512918	616.4425807	254.3616426	232.2053996	93.43928643	436.6841669	621.6450812	907.6587356	627.0806916	719.1442858	847.3902738	653.0494186	688.2088374
1.17_215.9488n	17316.22763	14696.029	10362.78569	18837.3009	30306.6249	33937.62683	15997.55999	15716.82017	26096.64263	17469.4441	37755.43582	29154.27508	45008.911	61628.45457	50497.24678	24025.20268	10946.69669	9295.711107	10102.44753	8750.593955	22382.07902	19633.031	11334.03323	15524.32711	22555.06454	24710.8979	20088.72697	19166.78728	13338.84081	17189.55492	16640.81734	16707.73846
1.09_309.1687n	3178.822948	3444.402485	2923.917224	6749.725813	3587.05889	4302.410626	5349.475641	5460.123661	0	0	697.1909826	944.7151111	964.3192755	2167.105664	1820.601303	641.7631671	0	0	0	0	707.0239017	302.4941684	662.8783912	506.2072847	226.5042957	227.0557229	363.205815	195.4875276	238.6935772	225.9928045	65.68819431	179.8727989
16.85_113.0842n	3870.117209	5395.986668	5012.970759	4182.326252	3672.749868	5222.100028	4767.565698	4706.595112	4670.062739	4880.902873	4113.271903	5444.638875	4296.598144	5757.825137	4860.917611	4718.722268	5398.352818	4887.712316	4956.958506	3986.131593	4652.763334	4845.966047	5636.463494	5386.398791	4486.58075	5515.94701	4703.25727	4723.764157	4884.79563	4931.083355	4738.031989	5685.511739
1.09_305.9801n	3728.879434	1908.433253	1075.020635	2583.496163	5024.261565	5529.891693	2756.423938	1885.852398	8403.398173	4276.38012	10962.69122	8629.571699	16189.09449	18474.27953	15384.84096	6996.311282	406.5971586	70.76442194	54.1605374	115.4089761	3154.43212	2328.030809	854.4806652	1349.820588	2997.831436	3249.323605	2363.291665	2580.023499	1612.627048	1580.612585	1836.886864	1788.706506
11.47_776.8117n	3088.425521	6955.230756	2651.738079	4472.747581	20797.34408	4012.85309	7142.918406	10201.64988	7159.90853	6249.202351	4175.829807	616.7068191	9983.946944	5236.230194	7374.770341	10165.60594	83.13645586	3429.907323	646.63319	561.3948498	5291.50849	7551.526359	3241.478242	4564.122615	1945.933604	2239.406167	3262.885395	1985.037467	1960.424427	671.4511674	412.9970965	830.341901
6.33_1122.6665n	48811.13551	34749.99513	33565.19179	27363.72168	24246.58274	25361.73923	55363.99292	53414.88877	17468.38943	3387.6726	696.8289837	871.6661094	11506.03535	8789.818527	10513.76958	19693.52559	12611.51832	1274.905309	5412.558836	595.2572967	1350.694985	2019.294622	88.73188427	0	10104.46854	14482.78758	11801.47317	11968.38531	11708.69254	10896.78002	12213.91512	10581.97361
16.85_224.0658n	5771.896853	5861.413822	6786.023349	5395.963696	4767.701011	6046.257397	6165.64629	5800.219022	5342.767397	5037.174594	5226.789924	5939.069583	6569.658687	5624.105788	6118.257445	3724.727063	6634.850929	5950.197723	6363.343019	5907.574873	4499.086763	6591.328482	6312.213557	6929.376501	5614.782892	6132.81474	5095.717592	6127.930347	5527.118015	5934.36484	5422.669065	5825.337884
16.85_218.0374n	41430.97052	39667.34748	41788.9692	41003.45133	34639.95021	41841.8101	41493.43027	39925.39972	39737.49283	38417.53839	40078.54166	42116.49671	40137.6126	43649.24061	40479.73333	32738.6579	46760.901	43830.97465	42411.78439	44370.18907	42443.58648	46408.83042	42568.67595	44179.88671	42309.32236	43365.51484	42125.64979	41912.79054	37425.04014	40285.74473	41886.58599	40344.25203
16.85_266.1856n	2149.08709	2980.813848	2440.060824	1603.99644	2387.389362	2588.700535	2171.880415	2034.525935	2856.448694	2238.667457	2019.271497	2806.840816	2303.798884	2300.458116	2199.598394	2571.04743	2385.342095	1923.644077	2443.817211	1736.212488	3149.472891	2362.121987	3344.573335	2577.975171	1914.241529	2371.310639	2057.460863	1777.824069	3222.870247	2385.907944	2072.793276	2769.067053
14.61_257.2352n	6138.86131	7516.464294	7304.914205	7256.88009	5356.520859	8677.08932	7566.713072	8280.081765	7538.146879	6913.051938	7501.896125	7661.02244	7185.177987	7134.870403	6736.479538	6373.166918	8949.743983	8304.661792	8099.988876	9002.057304	8226.928253	7831.680896	7370.361615	7995.158106	7708.273363	7547.106342	7441.75229	7019.919737	7605.625082	7931.323295	8450.931349	7791.711451
1.07_186.0529n	304769.8063	231543.6693	142546.8653	106556.9711	166094.275	139123.3293	103081.5411	94642.55479	779394.8596	567947.227	785923.528	674830.4034	643594.5385	677284.7294	493793.4812	335971.8476	45622.17031	44512.66628	38465.19771	39162.90836	43208.59677	40057.51965	31926.89692	36742.46007	131028.6061	129165.9519	114176.0787	116393.208	91682.57108	104947.8562	103330.7993	102764.5714
16.85_319.1646n	2193.902589	2379.614662	3325.221925	3729.102561	2457.342401	2375.041225	2617.724216	2281.989624	2892.623948	2615.580117	2633.831351	2272.204841	3525.378103	2378.405192	2220.561646	2444.233773	2510.788292	3182.35099	2131.966056	3646.418198	2631.131863	2849.973278	2370.22488	2830.173888	3232.578841	2929.06173	2550.522836	2309.680259	2952.526694	2704.392091	2905.883795	2631.83906
6.31_172.0733n	2237.094191	1445.366938	921.3875725	700.5486857	4604.049993	778.71323	619.3752383	454.4286194	787.0627449	2414.230769	2291.656453	1677.387268	617.5614681	504.7222082	1460.17749	933.7030417	2190.281356	1904.48437	1249.34267	1781.34467	1234.109739	1946.830058	1153.487396	710.083645	2570.545092	3957.131879	2825.991087	3478.204778	3292.715947	2975.077647	2735.604344	2433.886024
7.45_937.6140n	38670.35395	34009.61349	18459.27463	43337.88058	15738.60624	13733.38939	4150.25909	2371.641196	19780.58394	16349.03117	4009.649275	11954.52962	21273.82968	26694.00285	6130.416521	11108.87821	66622.66867	9058.790152	10736.80569	20074.05726	93245.52051	29195.46267	36047.34585	25860.96185	25273.98208	23531.09081	18913.98888	19555.09288	17709.5156	12694.9453	12068.93528	12106.81655
16.85_354.2595n	3851.944112	2513.440694	4075.565525	2620.732863	13682.20007	2763.364786	4283.187355	4343.088031	2025.576176	760.0512723	864.8430297	420.8616808	2432.30366	1410.57121	236.8942087	4986.195425	858.3642972	1393.10225	841.1162692	813.9599793	12237.80413	2786.469141	1013.329859	1508.453859	3616.16495	4490.219806	4011.593563	3417.213769	5860.561503	3474.436235	3964.116844	4624.782253
16.85_374.2408n	67113.05786	58513.56839	67076.32742	65782.97991	55282.90561	55736.12824	57266.75814	53105.1591	63262.72179	60810.20272	61178.12671	54003.79065	54894.13352	55732.66506	60683.62356	50444.86243	67701.78453	61335.09985	58212.47726	69127.60444	61193.05857	68751.65677	62111.05564	57279.19196	68710.46164	76701.91064	60235.99242	60448.80348	60589.4619	62679.58719	62686.30184	60324.68762
16.85_370.2169n	3523.461752	4124.080401	5687.887086	4611.082282	3967.198939	3402.572585	4251.112273	3771.824753	4766.557409	3951.037927	5910.066495	3500.332299	3874.754728	4025.643402	3659.39878	4413.801859	3505.874868	4641.631286	5260.749685	5644.808026	4671.46346	4386.760095	5030.501173	4590.116701	5403.279793	5001.017105	3606.41362	4141.043051	4147.075363	3501.271045	3759.651575	4951.588668
16.85_372.2173n	20773.14415	15182.47699	16971.69198	15763.21093	15765.65995	13032.10401	15247.2206	13247.62014	19548.85484	15240.83186	16733.28125	12663.9618	14896.75523	14323.77461	13925.69812	12561.60539	18819.80218	13485.2343	13031.15561	14911.08947	16979.65968	16811.83601	14215.35863	14047.23734	17742.00369	21798.41152	16713.49033	16898.16363	15042.71343	13837.06722	14144.85781	16803.72112
16.85_408.3218n	3454.611463	2004.52568	2556.885892	2921.37521	2762.019598	1373.106185	3037.396029	2011.267403	2253.045059	2934.423642	2420.161265	1784.367434	2141.764749	2395.269102	2185.672649	2832.556597	2726.760619	2454.298576	1646.549793	3359.362729	3773.468611	2795.216299	4198.51225	3169.301729	3124.619441	3907.4246	3698.810285	3596.011415	4488.330137	3457.698492	3343.65452	3645.078275
1.07_187.1208n	0	0	0	0	0	0	0	0	0	0	0	0	0	0	0	0	419.0856572	985.6286054	1205.10324	966.6321847	553.5720676	627.6017009	810.7937272	688.463342	316.1226855	361.3643925	307.60318	367.0091996	298.8712089	236.4506387	340.0015522	345.9537761
14.77_499.2708n	23106.6609	24849.20345	20457.64783	12611.68505	7675.439919	24833.48405	5017.83241	4422.930134	7294.154743	8778.366654	13867.68451	13617.2222	5474.285085	1398.339323	1304.763906	17662.97908	3744.116192	4208.61144	455.55805	15256.51501	39403.88691	14505.0167	4345.894826	13327.40286	15467.85714	13770.35989	13754.00209	13260.92857	14605.34292	13152.51691	12389.5042	11447.60007
7.40_500.2490n	67.8144833	428.9778786	0	0.617098571	30.42204231	164.896264	487.9446428	334.2032733	293.4602527	0	189.0215635	0	13.51898632	444.0824325	0.318961699	295.3564423	0	0	0	0	154.2416766	371.0990934	0	118.9882084	270.7107074	125.4813852	477.7960761	0	105.2798628	0	834.5939859	203.1288194
16.82_551.3921n	10034.76343	9821.869421	8609.397949	4221.425993	6063.054771	4710.024579	3893.292071	6334.501205	447.6008793	1506.586474	1661.043659	0	0	434.3059563	1289.210062	646.7235466	0	0	451.6982815	875.4845073	371.4506523	1326.270762	304.9045179	491.0413068	883.937934	1267.183579	2949.313044	1746.74118	2792.715452	2680.922792	2870.36125	2691.244096
16.80_254.1492n	7329.54162	8206.80494	7808.96989	9574.277526	7386.521393	8540.358923	8493.691302	8470.83742	7131.004159	9634.293161	8199.664238	8490.461893	8040.456874	8477.734781	9603.391161	7233.003939	8113.778562	9205.907122	9553.691935	9094.109892	9129.092968	8007.732584	10310.22602	8994.62291	7598.662994	9104.203597	7817.296731	8307.443551	9048.031661	6784.756625	9080.135835	7801.445523
1.17_189.1368n	0	0	0	0	0	0	0	0	0	0	0	0	0	0	0	0	29249.1027	28489.76871	47262.85498	36209.09812	42131.75135	45426.097	25143.56573	25122.30101	11109.07106	10846.66845	10545.2093	11302.52754	9961.167233	10772.6625	10331.49182	10728.54342
1.17_160.0849n	216.7267779	193.6501499	197.7770307	58.61181386	318.5362718	92.87662646	123.1067106	8.329124534	53.42409837	50.05856061	55.56612098	34.51498122	86.44077409	49.77089797	105.7449425	13.24586661	0	8.541676353	0	7.974863686	0.698452085	3.615172783	0	2.556000529	1012.20632	998.4715409	864.1664391	903.8585306	718.359093	801.5374628	860.8303941	737.2971842
6.41_807.4733n	0	125.613398	0	171.7231273	32.48337885	21.66023691	44.81184414	50.86598634	25.16840777	25.99015469	42.56893702	108.8372517	71.77692609	0	140.292259	113.7464539	63.8539471	25.68699604	62.85990142	188.3041542	99.89125571	22.10120697	212.4416187	150.3237109	525.0000043	576.2781209	163.6943124	46.09576551	434.957215	386.4458931	129.3778058	403.2126077
6.40_771.5279n	12.37212172	3.388527692	0	117.1704484	72.22326684	76.82411639	23.76063152	38.30607759	18.7665754	0	0	72.92055373	119.127163	113.6413935	14.41144425	55.35498369	0.170320458	0	0	0	0	0.955899264	7.236684327	7.291074934	2.503852991	1.263964487	0	6.445243662	0	0	1.796324589	0
16.80_1742.5465n	1806.143844	2097.705035	4336.946048	1685.868774	4165.55616	2848.220712	1998.289146	1570.621977	626.5590822	3107.509511	4913.522346	1240.064098	1666.486553	1124.050661	6015.083992	4769.496554	2675.86343	5369.787715	3227.802322	2088.542603	3570.853528	4175.300985	3937.152209	2753.804565	4650.815173	3319.788523	1552.80789	2943.298966	4083.811412	3910.361007	4024.815604	1602.356543
16.80_585.6592n	387.5699665	264.4205053	957.0847478	551.8420276	1135.427818	893.9671289	0	330.897435	0	588.7891288	1381.050439	820.5673037	2039.65462	1335.798862	475.0893071	997.6970221	800.4081765	2134.57161	0	1390.833076	2905.095567	421.2104906	1383.11834	1438.191411	0	848.9356511	452.1438834	0	2782.310192	1281.434224	0	1767.74732
1.14_235.9463n	0	74.60882032	199.5320937	0	0	0	0	0	1832.209479	1692.366945	692.8898647	1138.703471	1675.807235	642.4542029	487.582547	380.0996283	0	234.5296727	486.8107248	199.679277	0	297.8731317	121.6728894	0	0	0	0	54.89477115	0	0	0	0
1.12_134.0367n	114.38808	617.7052567	195.0087686	313.9085706	29.36878952	195.3552712	840.832474	615.1145496	769.117656	84.49977662	651.3751626	679.0260787	538.000733	306.1115742	78.1809782	46.78195494	313.2833837	1005.776837	1996.318812	1555.024506	462.5274057	1143.060761	330.449482	648.1128146	221.6502991	173.6208316	268.9491853	371.3301858	60.16965202	528.3977946	259.9346811	428.5329298
11.42_1322.8589n	105.259732	931.8718946	0	827.1837062	2474.647016	660.5543034	1072.985104	1413.736064	2765.314823	0	1208.923225	1054.919443	1727.250667	116.7937909	0	1485.963279	0	0	0	337.8966506	40.16263211	592.931479	0	758.2250806	193.3876444	427.3983851	377.9528322	0	501.8714291	295.3790833	0	0
11.45_254.1516n	71455.91107	82756.63881	72770.61493	64765.08767	64099.36195	76781.38249	65789.45308	60362.71815	76950.17091	80167.09603	80128.8675	73027.07612	74468.33184	88280.77566	72196.79881	64616.86906	105565.7768	109183.7886	113089.9943	86224.79565	77646.79077	77815.28294	82656.4573	72902.24914	78449.32105	91595.25889	90355.15165	90147.78486	100746.705	92903.03779	88350.16271	87248.01361
3.42_272.1373n	0	87.30006067	59.23156878	248.5662564	242.5713052	66.29478026	396.6848195	458.740441	469.0650399	492.0506548	346.0645128	712.7918444	501.2409523	507.2634613	1510.904721	370.9239157	0	0	0	0	0	61.6276501	0	64.54432654	428.2985413	616.2096683	894.9143583	722.3372362	426.8479957	589.0681072	1012.760292	873.8868398
1.12_290.0318n	447.9387344	207.3472368	149.0818336	905.3768711	731.3339856	1159.207809	494.6949168	580.6498132	1231.15372	1955.395658	4946.087704	3520.355617	2640.033113	6213.329142	7567.100673	3802.70085	0	0	0	0	552.2413324	639.5708831	185.5315172	437.0177965	318.9792575	146.5694241	234.7230104	225.0292631	275.2386656	270.0980977	162.8623868	354.424425
16.82_294.2040n	9783.132877	9649.949091	11297.54717	9951.253457	9846.530527	9368.431082	9895.923805	10600.80081	10237.74261	11678.04668	10989.29029	9656.796845	11348.49353	10272.4962	10971.2123	11205.27413	11338.95781	11081.57247	12518.07243	11532.87269	11215.69939	9774.410579	13166.2121	11063.94368	10468.30138	10225.9496	10068.54358	10181.58103	12690.48758	9961.968993	11300.12398	11516.82712
16.82_386.3377n	185.832191	0	0	0	125.6783794	400.6860866	1591.71117	2264.344341	0	0	134.1635993	185.0584407	0	0	0	222.2443044	308.0212018	0	0	0	145.833755	0	190.6217188	0	391.091746	0	140.8126419	189.5685421	0	516.0655218	0	0
16.82_440.3475n	2514.543501	781.8179043	2295.265386	1237.830525	2942.168796	2211.357188	2547.050153	2387.58566	2962.213549	1950.871164	2683.474502	1258.165706	2106.293779	1407.846771	2623.006102	4016.061722	2460.918466	2378.95199	2183.986039	1380.016582	2487.271865	1303.756155	3044.101075	2098.095353	1348.403393	1467.295914	2072.090299	2741.046381	3013.664573	2263.300231	2436.306625	2012.487942
16.82_406.3424n	1046.515005	1261.274494	1900.682215	1651.373853	1514.33236	1605.411661	1339.834294	1966.989199	2435.901481	873.6884319	1274.321754	1281.415765	1155.680682	1536.212514	1257.578672	1768.767823	1985.858927	1594.200131	2013.081074	879.2972954	2430.529767	1500.80428	1400.245333	1555.891868	1903.598967	1305.091532	1683.3165	1395.819268	1724.623186	1435.434716	1323.078007	1545.129191
14.61_832.4203n	0	0	49.85402053	0	2340.972742	2282.086591	0	0	3590.515854	2208.393369	0	100.7690887	0	332.5246489	566.5347072	1651.545113	387.5257881	0	639.8549801	1254.604377	639.8872569	723.6641334	1231.59357	3626.851983	962.6064264	0	43.01761462	33.64365265	805.1542645	0	0	0
16.82_126.0294n	945.9360664	991.7706698	687.2248895	610.71464	513.8623933	729.6679993	864.1178744	857.6130878	1276.41674	887.7853403	1177.053052	1196.421833	1069.749106	1021.788764	753.4370953	726.4887706	728.3663201	914.7541816	956.1608699	687.5592455	985.7616927	851.3141631	907.7605178	1058.459975	976.2516663	827.7236514	822.3949382	987.8064941	797.3645931	864.2952776	843.5669626	1082.469596
4.30_440.3252n	24118.71261	19421.96187	17052.64389	14751.10986	15392.1647	15922.47486	14082.36141	11575.8958	25048.15154	16815.06147	17171.10928	12081.20436	26572.32172	28447.72999	13684.52593	14710.32686	25882.2616	22580.9743	15950.52119	17807.22534	26088.72898	25265.68674	23278.91037	17778.74465	19953.79708	20672.1171	20321.11319	19797.49215	19941.46768	18282.75171	15373.96458	16760.6296
0.68_917.3622n	31925.62828	28701.3619	27793.53392	2416.815622	0	3920.748953	12656.58808	13648.26253	18871.10373	28547.05365	21681.23752	16467.94552	12012.04541	1592.035257	3768.09148	1695.997589	107690.1053	122310.1517	147440.1204	110957.9696	59601.88607	63138.64308	54366.70366	42251.02587	92200.06887	84950.42441	94563.81195	93089.78207	67984.70991	82045.82367	74625.81244	64755.92351
10.11_920.5795n	335.2362701	908.3020975	199.0749986	361.5174232	119.991604	408.5214109	512.6314246	185.184516	0	406.8569624	693.1658286	241.2486754	109.3591282	558.8045853	150.2547885	204.0260531	539.4435991	524.4081401	491.6705633	598.8651638	280.4679933	571.5027208	636.5023974	856.2343362	483.9805102	1289.857392	1060.778739	991.3134316	819.5377472	685.5320516	839.836385	339.241544
0.53_2537.5084n	23391.52809	26198.96197	37483.15281	21024.86345	16924.35168	20556.62897	23496.279	22628.67737	34733.56398	38760.64143	26922.74434	25324.94319	24537.03636	14180.41076	20567.08524	21408.10758	56715.79145	68872.93453	41139.50385	55876.85655	39587.51278	52103.09226	47841.6585	54625.67415	51857.35219	38458.10662	40769.09575	47565.63907	48585.88085	48142.41283	36973.55704	39038.67597
18.48_738.0288n	521.4939341	0	0	0	0	0	0	0	0	0	0	0	0	0	0	0	0	0	0	0	0	0	0	0	0	0	0	0	0	0	0	0
8.31_227.1519n	69.88809043	101.9470568	90.04934139	32.88479459	52.85601548	151.159459	0	32.26280517	104.8866176	111.9970986	40.94932817	0	30.08653537	84.54606151	123.2724697	71.8483265	139.0695392	43.27989424	200.9739562	82.46266904	38.89522895	124.1897459	78.66182352	78.92379097	380.4862068	460.4424947	433.678027	476.4367724	339.4545184	270.0828831	394.4985576	244.3718701
4.64_440.3255n	55232.99076	56860.12329	56385.13122	73497.19873	33925.23409	45194.07827	43904.35212	50407.96098	49381.86956	46689.58615	41724.47214	50044.93086	43321.65857	77886.10269	39518.78677	62564.17224	67979.09295	50629.59661	72168.5391	65396.58416	73260.2545	63100.31866	77735.48035	69284.93999	47081.16178	57990.96235	59226.85975	70828.96596	78273.06312	70378.07069	66667.30123	73168.92892
18.48_833.5957n	494292.6912	431752.1637	557435.7859	325787.4063	389808.53	362622.5214	302053.2396	297001.3816	368662.1859	451917.963	355565.7428	360679.0263	370390.3797	254521.5276	342394.4094	787056.1822	122478.2514	95748.68716	60850.24526	152134.8476	880640.4179	406463.0669	433223.7663	446361.8612	388101.8952	389323.5006	393585.3114	369730.1102	502385.228	364586.0997	415518.1553	379712.3857
18.48_883.6117n	0	0	0	0	0	0	0	0	499.4769688	0	0	524.9790357	0	0	0	732.0728565	0	0	0	0	24262.77073	5036.054633	5790.062544	5714.923793	1299.677966	2986.781439	691.1090842	0	2488.085077	465.7678609	3181.218894	1744.07602
18.45_2900.0446n	0	163.2428188	41.56314002	0	849.4052635	0	0	0	0	0	0	0	0	100.2215966	0	0	0	0	0	30.20342512	0	0	0	0	0	0	0	0	0	0	0	0
0.53_839.8368n	15164.85218	15944.45795	13507.95965	19075.78817	17186.28459	14020.92385	20373.91642	13601.23881	13495.38053	12488.13971	13279.49679	10666.79434	17888.82275	18299.46733	16584.32689	15941.43698	10772.47536	7384.939343	6288.555089	9094.337838	10125.04212	14710.63967	13891.65113	9927.435786	8952.803276	7220.540941	7477.715926	11148.7792	7616.17737	10404.42435	7910.918442	6862.030384
10.11_1032.6217n	11085.9632	11603.85874	10744.76501	8657.21437	4289.204557	4671.79761	14990.34117	16194.06612	521.9596442	214.5306543	254.3185491	88.24967455	119.4386032	1616.77825	627.5523291	457.7093142	132.4421915	0	0	0	59.58164489	0	0	0	859.4052185	766.9378488	1135.877733	731.0653813	1120.477199	727.9412252	886.2860765	682.9698963
4.64_759.4284n	69.57550022	123.7599339	136.0798786	25.22131758	1179.756866	161.383673	393.1660669	522.8888222	0	3.267486854	63.90370151	0	8.761628474	27.50258735	31.44029105	151.091688	10.80236495	50.83402255	22.97635802	0.582030178	1.690450113	24.13451337	9.945554026	2.81348784	313.3309865	284.8519557	338.2272874	479.8061654	351.2893909	412.9322218	7.839642707	148.9573465
8.33_1124.6385n	479.1911388	443.587682	0	14495.52181	49655.18974	138.9120869	62188.63939	75004.83745	3745.192991	19.03005033	237.0645575	161.7715067	1034.314009	1919.02902	2722.056475	12968.02186	227.6995047	0	291.9292038	220.0957059	382.6006264	531.5265757	357.5075629	0	5574.578176	5841.825549	7866.042559	5210.273226	4776.556012	6404.613758	6731.263724	4357.902098
9.53_1268.8233n	180.5447011	0	3.451146263	184.273732	0	0	405.0312792	0	0	0	209.5848676	587.2334229	758.5342607	533.9072994	1019.612555	815.5997836	120.1304698	119.5993332	0	0	50.19978836	217.4500212	253.9919205	0	272.8118899	892.0613064	451.3277498	419.975399	474.7568323	1083.459069	309.150483	301.2805735
0.53_1563.7010n	63240.34578	83032.25542	89599.90029	50620.97534	54261.17225	67460.87776	80466.24126	59397.68244	80442.90161	110565.0112	72992.51189	82860.24718	70791.06528	53659.21301	64223.72124	58362.7285	148829.1104	192375.9087	141662.3322	165532.5025	101858.7258	137245.9972	105475.3861	125051.1947	104892.4893	97406.56954	107198.2149	114173.8622	138522.3352	124197.3757	88550.88689	97634.99546
9.52_1044.5939n	114.8900851	531.1930863	0	63.75576175	2.974592795	1033.891603	261.8636138	207.643819	0	181.6080232	216.4455313	420.0687711	0	0	128.0507721	147.0189311	192.5050638	0	252.784218	0	120.8308724	353.8858966	137.0081932	144.7596057	2025.007979	1329.370092	1341.400162	1431.855623	1323.47893	1742.108818	1488.661225	1474.616572
8.33_714.4669n	0	0	0	0	0	0	0	0	2303.531295	3525.194451	3489.780326	5139.537041	4469.264618	3603.573207	2179.606499	1455.34198	34.81917828	0	0	0	484.5741304	777.8373942	178.7452263	197.5602279	69.95696558	254.6756541	66.38289899	215.6178535	148.1370344	259.5443645	287.5209444	198.9011455
0.53_2605.4953n	27334.38455	30869.65007	32824.25987	25707.15633	21426.44042	27539.56728	33462.55733	24237.65808	35070.402	29081.42762	25541.55937	29938.53061	30687.52826	18789.31255	26140.78017	22143.65722	52107.53413	59787.04975	42451.41482	44010.25261	34454.07866	43914.64676	41127.45368	36993.60248	39202.32973	41347.97429	38784.62942	34911.69392	48713.47178	46486.34443	31202.44252	38280.91069
0.53_1727.6274n	0	198.5733621	217.5559837	401.2297735	1370.887748	179.2859192	71.94501603	595.2043726	4932.743312	522.814638	27.77871889	1427.732916	4710.019993	57.10012433	71.39049486	647.2783988	4948.649367	4012.214785	4427.280443	5676.575748	1925.331059	2412.984127	1416.67426	1745.080864	5374.659184	718.0238204	721.323277	2008.425007	2283.850842	1805.009279	3016.591196	2649.983361
9.61_1255.6530n	1418.645442	18526.9399	8157.905264	9206.580659	1144.785035	16789.70334	938.4726949	1894.798778	1207.390344	576.3297148	1823.420127	704.2993376	4689.000901	14215.67359	7887.045498	3543.034394	277.5025705	227.0221898	156.6956987	13.12398179	0	0	1365.835884	454.4865852	295.2336778	860.2761047	1535.421188	572.7417042	523.3237945	1776.630485	1730.781777	527.2236869
0.53_2809.4501n	10113.65753	7809.087195	11719.31464	6431.899861	7957.775179	9452.93359	12520.45386	7009.671972	11449.07026	7389.683205	8572.471324	11517.00718	13027.9479	7841.685366	7576.651545	6826.541152	22410.71884	29435.19546	18280.84035	22607.0021	17164.28375	19972.6048	15102.95496	17570.46609	20577.07196	15357.51719	18077.00505	22763.24446	18967.70486	21750.9348	15812.56812	11624.52596
13.14_810.3182n	4150.529024	3891.689387	2188.034682	1331.134025	2026.84955	1404.787377	2431.162416	4816.721828	9818.243902	1394.146937	2498.564546	516.8509329	3240.243392	790.9889513	0	60.26895186	17817.10466	14994.134	27293.53074	46414.14904	158804.6646	55049.26761	53654.60567	68293.18172	10003.46706	18706.19883	18207.88862	18600.06801	24982.46876	19970.1577	27566.19472	30100.9064
0.53_1835.6386n	12880.40502	23843.63717	24612.89444	15507.93207	16559.62603	17254.5736	19421.7102	10657.56082	26853.32265	29808.33102	16255.49538	17646.54422	20335.19835	13224.57052	15920.29415	14611.30152	58428.68408	66374.85411	53012.94734	66960.06019	30437.21314	39887.40634	36800.17522	40732.45882	42552.75899	28728.45252	33534.259	38251.48428	43050.60635	42099.27069	33425.0431	29797.31287
18.45_691.5536n	14595.52744	11628.16125	11746.25112	17997.74937	11009.08846	27686.52121	8878.221834	7109.763247	19944.90648	48395.5852	53207.23176	55282.8096	128040.1751	88427.48938	91634.51015	265855.57	0	0	0	716.4686419	1548.704338	381.8813634	0	0	26197.64137	31966.92374	29311.9083	29134.1722	42146.04795	27328.26561	36242.43613	33028.44689
8.29_141.1154n	2708.849642	2257.226256	2215.41183	2054.524537	4051.929458	2531.209768	2570.284686	1863.849095	3617.44404	3514.216323	3399.848503	2048.800253	652.9145228	313.3104692	2291.475353	1867.824682	602.2822649	1035.311693	182.6576598	1626.572145	2301.911723	4347.869061	104.7559896	106.1280086	2331.196277	2344.314522	2355.352215	2065.664251	2557.293822	2344.127322	2543.208514	2250.384728
0.53_2741.4700n	15870.20036	19936.64464	15371.4585	12407.22492	7593.642019	8384.94859	12938.84471	10879.91427	21659.75489	18392.85143	10885.80216	18029.28175	14900.72881	8577.256057	13011.52638	8716.986207	40742.92953	38860.42539	31547.90715	28767.59017	28391.67138	30510.26075	25228.73205	29749.05795	36430.06402	23701.38093	25463.81036	30888.12478	31932.83637	31493.21901	22557.47407	25512.72047
12.47_262.1552n	28326.00324	32253.45657	30486.3526	28926.14492	22377.47657	30021.25906	30453.95824	29722.62695	30109.3848	30216.36732	33956.58406	28664.10657	28691.65902	29317.67818	30249.22078	27558.58948	32357.26929	33712.42542	30465.48798	30398.78704	30380.76782	28783.5086	31604.3366	34676.06923	31141.12288	28802.02393	30676.54938	29515.44735	29300.9482	32132.67736	28414.53201	29635.79083
18.45_1428.5417n	0	350.4742211	0	0	0	0	0	0	0	0	0	0	0	0	0	0	0	0	0	0	0	0	0	0	0	0	0	0	0	0	0	0
18.45_1439.5331n	0	0	267.9146636	0	0	462.7773858	0	0	0	0	0	0	354.1036409	0	539.149235	0	0	0	0	0	0	0	0	385.3340971	439.9184953	0	0	0	0	0	368.1773778	0
0.53_1767.6642n	47060.3535	63728.92268	75285.81785	49936.19022	41719.04576	50878.64433	53940.5845	45108.48769	71712.73459	86613.0077	47824.96021	62503.43683	50815.21798	40155.63716	49499.4651	40638.5483	156778.1112	177932.7648	119501.7842	134521.5174	97830.74367	111557.8976	101448.019	94972.16633	109925.5369	107779.7501	104474.2537	108888.7674	117508.4488	98678.26861	78376.64053	84466.78305
8.29_428.1800n	7162.145607	8041.007204	7122.948208	5668.68028	4732.417422	7024.50898	6108.726207	5194.80248	4870.948733	3939.943698	5982.792398	6424.848336	6134.164261	9591.345959	5861.824129	5161.769314	9337.756106	5700.415386	12738.8458	12630.35526	12422.96936	13923.94367	7145.130612	11685.16948	7947.601757	9464.177053	10618.61997	9498.654914	8680.862628	11585.15443	13285.8998	11440.34836
5.58_457.3012n	49.87884309	0	0	197.6065385	1104.849605	0	826.3767343	624.4641557	548.583957	148.9389414	138.1749769	40.67659089	0	44.94636593	52.95900668	421.8239271	0	0	0	0	0	140.1061956	0	0	537.7360435	555.2405915	600.5673256	552.2068199	488.2390457	574.8715245	790.5159738	623.9921842
5.56_1099.6611n	0	37.01830676	6.480125574	121.6362418	230.4052484	0	343.0006621	0	0	0	32.28368332	0	85.46436703	0	0	0	97.86490986	0	0	0	202.2775676	0	6.176018087	143.1950692	179.2535787	217.3400876	0	308.334784	136.3012851	0	26.76352436	166.7018726
0.53_887.8011n	0	864.3493639	0	0	0	0	0	0	0	2173.813748	0	1373.645254	0	0	0	0	0	0	0	0	0	0	0	0	0	0	0	1090.92646	0	0	0	0
0.53_877.1667n	0	119.2430383	0	0	0	0	176.8726143	262.4574651	0	225.4324159	1496.307733	0	287.2332614	77.67108993	0	984.4412607	135.5679182	0	0	0	208.91225	0	0	619.7491069	990.1835207	0	1249.54096	0	398.7773242	300.0640783	981.2839753	0
0.53_784.3049n	4511.033321	3672.711967	3895.672678	1905.018464	5237.858108	6187.205152	3971.007927	4079.438841	5726.708437	3720.332418	2387.544447	2829.970758	5199.926164	5514.134336	3193.390404	3875.384432	0	638.3861215	4203.944729	0	1667.512509	0	2196.470778	1184.284308	0	0	1003.233879	598.2678744	1082.518763	1225.324117	0	928.5603671
13.14_388.1918n	0	0	0	0	0	0	0	0	0	0	0	0	0	0	0	0	45114.16478	40637.03295	55408.40761	72105.83933	169189.0597	84726.40545	72619.64305	88822.00345	34628.56064	42922.92126	41002.87666	42892.74706	44424.9969	46411.9365	49422.25916	48120.04834
0.53_818.3354n	0	0	0	0	0	0	0	0	0	0	0	0	0	0	0	0	0	0	0	0	0	0	0	0	0	0	0	0	0	0	0	0
18.56_717.5694n	295501.5912	245565.5269	282650.0584	298016.9612	295478.1014	353553.1689	188233.9304	198374.2184	132923.9674	257854.5549	239150.9777	235773.297	426583.7898	301820.4344	386911.7802	1147997.848	10911.46975	10409.21866	3522.719641	25276.44811	54294.9439	23991.78062	18035.73462	31516.14312	215120.366	197208.5883	209244.0682	211970.3292	294593.0247	215329.7613	239488.1795	213769.9595
0.53_711.8357n	10839.49964	139.260552	0	1940.869348	0	367.7909772	0	4982.226837	162.6207258	1594.167489	1726.639908	0	0	0	0	0	0	0	0	0	0	0	0	0	0	0	0	1530.857978	475.7416268	402.7066768	10569.06608	649.0507586
18.61_821.5957n	10270.17958	7311.394635	9609.907817	2175.516097	2058.366674	6383.972098	4330.160193	0	11828.24245	15178.04534	9800.635362	9077.997659	7639.581941	2209.862095	6535.044841	25278.34806	4417.817529	3805.185574	0	7285.271522	33462.95673	6972.690592	9173.680258	10063.48101	10448.08889	10390.61713	12594.29598	8068.001228	19615.87685	7445.06963	11520.91658	9664.854294
9.44_241.1672n	316.8015046	551.1471973	186.5774751	241.006153	218.1103366	450.9770678	91.08660674	317.9103386	259.3323761	236.8202522	508.7402588	346.8801986	322.0607469	617.979676	394.9099068	448.1594581	582.9521855	367.2864261	582.3313258	463.2165554	469.6376093	466.7127693	448.4312594	274.1626742	791.031707	760.2069487	1076.249227	1004.172011	1059.159324	875.8777551	983.4028406	520.2933994
0.53_1337.7428n	51907.76761	60659.59366	59276.86093	63477.46649	56867.78322	75753.06214	79204.29885	57645.68848	72189.06715	64338.26958	57643.4924	70690.72631	66687.57349	63329.3934	69273.65813	56915.05046	29296.69632	23820.59017	21909.8077	27983.48145	58602.12612	68270.82958	53878.72301	68064.56127	32393.12935	35348.07831	39532.12841	37796.98335	43007.34307	39809.50581	33067.82907	38971.01989
0.53_1307.7267n	8911.408353	11316.34761	13254.80541	15801.75908	28342.2882	20591.01035	16112.0797	8462.366696	14289.20106	18602.73044	13817.25333	10093.06047	17191.81922	18425.70496	19646.11936	12606.32616	11889.21162	9373.860451	29284.0374	4446.479384	13762.70608	15330.07082	13369.99412	10098.70879	11578.42964	8559.095483	14422.05969	8953.570419	12266.53895	11991.35721	9686.725159	10867.95158
0.53_649.8435n	2753.238729	2627.922831	3628.196895	3577.501613	11494.82451	8293.113501	4136.066432	2669.184763	5294.14421	9040.651673	3317.308003	3072.846966	5696.362319	4555.033992	7405.02153	3754.711037	1092.854768	1248.742961	443.2242947	631.5489991	3379.227692	3865.48872	2806.202443	1842.487622	1714.625109	1607.734156	2155.097311	1601.72211	3191.341288	2534.095815	1773.895563	2330.586248
9.44_2343.2865n	4789.72429	5019.815221	2998.269802	4483.548144	3381.732948	4996.289412	7112.143414	4116.715252	5649.876104	6843.417133	8635.037528	7805.775718	8437.069948	9893.632414	5302.194394	5425.195063	4340.736602	4058.863715	5231.103789	2115.628804	4684.546095	3600.450453	1901.97731	4486.699243	6044.380965	7567.728153	9236.339931	7412.370236	5561.684856	6009.985298	3852.326634	6019.915103
0.53_617.8562n	3867.962518	5613.015103	5905.823434	6823.686185	12285.01827	9741.237313	9766.16815	6497.918908	7841.491678	7243.712721	6611.271372	8253.138359	10551.89793	7681.164686	8517.231689	5033.753203	10146.79485	10224.74471	27776.69798	7739.558827	10933.06505	10762.60709	7806.201268	7657.334747	6094.773405	6841.728292	9012.039299	9608.088209	6991.262817	7924.23585	3794.458312	6929.714703
0.53_1283.7120n	6119.152854	8143.926333	7835.015273	5994.452029	12275.90999	13054.53128	10037.62344	5808.236792	5362.297781	12628.86395	7546.065021	7375.452611	11843.09669	8932.681957	15557.23625	7622.189828	5500.589977	4615.526325	3034.524989	4006.713915	8227.443278	7115.21981	3650.179417	6856.628821	4568.174212	5441.660844	6468.967444	6223.09585	7533.263036	5192.713803	5461.21951	3485.392604
18.64_817.6009n	41025.51823	35563.80113	43881.63769	29430.4546	32831.18464	34055.78428	28944.33775	29072.88151	77020.09666	89829.49035	61544.27866	70259.11152	65826.35628	43695.95405	66019.58205	157134.3797	3537.542567	4094.677511	1425.424464	10051.38655	28144.64185	10253.56323	14532.51749	12514.77673	34755.21911	37388.45831	39216.91923	37245.71942	59855.25472	36922.65091	37603.20774	40697.26005
4.69_584.3670n	44622.29189	28971.35357	20569.91663	34244.42869	42828.34347	25483.78439	27360.66957	21036.76253	38834.40988	28002.06468	17841.91852	18704.28602	39273.62703	45535.9233	27811.21708	28681.98917	40594.00271	21958.02322	21906.11215	22626.22644	52157.13731	43593.43533	35556.96278	29100.16909	28347.75389	29134.94766	27443.73546	22769.38831	24293.82296	18150.89212	17416.96837	16722.83243
18.64_859.6115n	15708.82134	11590.53246	11333.21432	8649.232563	10540.07567	11821.14534	4991.111878	6784.229009	2712.884741	3576.928237	2051.727376	1973.514218	3618.958258	2069.249407	3056.840971	24287.67248	932.7932138	610.3321166	0	1944.772176	44596.11536	10957.92564	18295.37565	18857.84025	3795.520699	6981.184998	9644.955358	6845.957006	17487.63067	4944.265842	11389.41451	7691.834053
0.53_606.8202n	9485.424603	1108.871024	0	355.390193	804.7346443	0	1238.645843	3911.389935	323.6093412	2950.480451	948.8532813	0	0	949.9267042	522.2715021	0	641.9387344	2237.678199	988.8550018	443.5482281	731.5244854	925.7073904	0	417.1000911	330.4068975	459.3561248	593.268786	1288.497555	529.8862539	924.2002998	11805.04077	0
0.53_575.8600n	15725.96999	0	0	4316.737557	23.01015667	1823.369095	1823.804995	12674.79795	108.744167	1134.086466	2598.693151	1154.316871	672.0838796	805.6836495	25.80849171	0	1154.882138	0	296.7826976	0	1824.147181	0	1119.401853	1044.777791	2615.078554	0	2336.482485	4821.047053	0	1309.861675	21840.83934	882.1577762
18.64_787.6021n	148437.9989	124592.8374	176015.005	112274.2592	124805.4146	136134.3541	80899.67079	93658.01502	144054.7439	180988.4396	135190.898	151431.2382	129584.6924	88423.94792	137717.7639	340885.2197	83084.01743	82284.69507	43268.07929	125366.9634	266832.7356	143585.2872	159196.9117	159712.9774	141757.3934	134107.2552	133987.0741	126546.0855	225186.0023	135107.3295	154751.3006	136694.8347
4.69_213.1363n	20336.5662	13920.47614	12836.78967	44070.68396	60870.80996	35531.44605	40604.35425	38542.99697	11977.18891	11352.38332	9832.38673	9186.770085	19766.05325	19822.88452	17268.88467	18544.51172	28799.21215	19528.59097	20903.16617	22613.36695	121690.3898	139438.8898	136243.9024	112523.731	17483.0576	18923.80578	18188.37878	16207.74578	20106.27712	15842.63097	15777.49685	17076.27675
13.08_953.6898n	149455.5959	133381.9378	129518.2643	69910.55174	160681.5006	139077.4016	135832.1355	135898.2925	105326.3316	66320.88057	55413.41181	63898.1664	98493.87178	66210.11323	56938.90878	102110.2625	33944.48086	37984.34294	20769.99185	46991.69251	25666.40683	35081.03608	46103.43895	44618.40452	40953.18121	28786.36349	30202.94042	45216.43113	17327.04319	43692.08527	51337.36713	18721.26878
18.58_2936.1017n	0	0	0	0	0	0	0	0	0	0	0	0	0	0	0	0	0	0	0	422.4950442	0	0	0	0	0	0	0	0	0	0	0	0
18.56_717.5010n	22428.37109	19508.53564	16175.40931	11142.24885	12737.85244	16737.20641	5595.94155	6430.89696	18995.1834	33445.77997	34076.57361	36513.05769	31115.02409	12888.69586	16315.03737	99312.60067	3098.557587	4821.891104	1382.793643	9691.904755	35874.23269	18577.84423	7249.931223	16319.45935	22413.79494	16627.82665	23259.93871	16915.95583	28998.06999	20987.68993	23755.46507	17031.67189
5.53_823.5811n	13149.97838	7957.835462	6507.534709	5555.749172	7954.744186	4032.489024	3201.962545	2089.102574	7083.87226	7363.215254	3064.215924	5017.72593	6172.381336	10216.00369	3840.990038	4081.970178	19088.79872	3676.769393	6013.225413	7374.74584	20747.86343	10719.30245	10625.91461	5970.781653	7532.82225	8142.608623	7276.767784	7372.190842	9543.926547	6289.057101	5820.600704	5035.851045
13.11_446.1941n	12125.0786	13207.74826	11915.31139	19387.32117	18284.92433	13590.43267	18069.64338	18174.12141	12003.02744	12433.97465	8574.368944	12559.58461	12513.40346	11182.1482	9900.229536	26296.26002	9483.334627	8971.442467	5798.560226	11554.75937	17441.34292	8042.482714	10702.72716	9092.729677	13904.51827	13717.12134	14172.60539	15582.67236	15399.03772	14247.4298	13594.07306	16078.84469
0.53_1511.6893n	9432.256905	13069.24171	13634.32999	14318.83338	29845.80366	27250.61844	18705.18584	10308.17368	14657.27212	21183.38221	12944.85935	12107.40336	16317.66026	19825.42396	20349.62421	14122.0688	10736.85338	8120.340152	30449.19641	7886.186567	12346.31706	13595.60042	8835.551098	13981.14493	11000.49927	9963.788311	12197.67841	11139.10254	12475.85673	15235.78126	8962.582273	10350.67777
8.37_840.4262n	0	0	0	0	0	0	0	0	0.269961976	0	0	0	0	2.625985304	0	0	0	0	0	0	0	0	0	0	0	0	0	0	0	0	0	0
0.53_746.8114n	3127.774666	0	0	0	608.3437185	0	0	1034.546189	0	3388.505251	0	0	0	0	0	0	0	0	0	0	0	0	0	0	0	0	0	0	0	0	2443.779897	253.6926294
8.37_162.1256n	186447.1175	135050.8356	139310.1712	129709.2841	126462.2973	134188.03	96380.54642	109470.6694	121575.4576	132540.6953	141360.2151	140577.1281	102403.1065	121184.3945	151856.8764	116568.7376	172916.458	175298.2503	170722.2206	172650.3325	177659.7279	252715.2516	169548.7475	166869.3441	181469.8393	196159.8715	183181.3307	172930.7039	209907.8563	179309.056	170759.4557	165396.4673
9.48_470.1910n	8665.38187	9850.171096	6310.641054	7982.763162	2944.642057	6598.363824	3273.575644	4743.713409	7667.784565	6806.039034	9234.435107	7393.829956	10022.76075	12014.60389	9534.503588	6622.277712	9433.727433	8484.995849	8619.923342	9935.580738	8367.635639	10417.9584	9174.462078	10119.36606	8220.033792	9490.683678	8888.481161	8540.965288	7336.466374	9840.62977	9725.023099	10336.72499
18.58_730.6003n	0	0	0	0	526.9161384	0	0	0	4071.612228	5570.892195	11731.22072	12695.63325	5630.768983	5203.640221	4887.945674	14246.32468	954.9740494	0	0	0	0	0	0	0	3784.011233	3406.494774	4250.336745	7022.692256	7183.444104	3031.325261	5193.766652	4288.882326
18.58_741.5698n	96981.99774	77495.7394	97282.50677	92161.71317	93141.67363	105260.3437	64478.6415	64058.6586	12098.1667	24976.73574	20712.9073	21971.54238	27641.66084	15676.43733	14696.65427	72168.1494	5016.446801	6567.057778	2559.152799	9793.099917	18297.80668	2758.353487	6680.490789	6102.37072	34350.6533	35620.61588	34904.89665	33921.15889	57739.54555	40738.40006	42674.39058	40276.65832
9.47_1011.5467n	6269.481488	9845.949112	2608.441866	15855.85686	8386.080665	17601.13805	6553.782719	10164.35738	10436.82014	0	0	0	6814.132907	3152.409166	6462.466778	5609.920984	0	0	0	0	0	136.5791204	0	0	4452.512926	4982.503852	3451.263945	2746.65514	2700.367701	3309.513102	3441.157582	2813.909646
0.53_1443.7017n	11298.25577	14941.12663	13702.4522	15103.74045	30561.24184	26249.24114	18725.25889	15982.65597	17377.05946	17967.2294	12120.97647	16274.41208	25178.38856	21982.34248	21021.08925	11645.42343	11552.51642	14133.66455	30785.14547	7134.335605	14700.02274	12947.55133	10035.66938	13850.11179	9653.748653	11068.68327	10828.60899	10547.36944	13868.49721	13502.96128	8737.445219	14983.68283
0.53_1427.7257n	57755.60911	85527.85301	94380.59004	59672.68278	56548.08522	74877.64141	77477.18816	65419.57468	91494.35299	116128.6655	76646.76289	88104.7431	71082.01345	62090.51518	69834.83129	62954.44454	146705.1113	207092.451	129572.3546	156383.978	112614.376	128859.0649	111286.4022	126760.4321	114824.7386	111091.794	126137.9127	114865.6783	135426.4462	134630.293	105375.7588	109254.0619
0.53_717.8312n	3930.281854	3732.02083	3778.128434	5359.539248	16920.5772	10601.49829	5861.49273	3850.008641	4221.671069	10827.93619	4629.287419	4741.124826	6741.538296	9740.739901	6904.029427	3969.399765	1317.458987	3039.109421	709.3171942	1261.702969	3230.340582	3799.292486	2766.537107	3966.473338	2688.455699	1946.469722	4054.846669	1541.380406	3189.757348	2805.316919	1243.15352	2471.573475
5.50_878.4021n	0	0	0	0	0	0	0.30798077	0	0	0	0	0	0	0	0	0	0	0	0	0	0	0	0	0	104.1918832	0	0	0	0	0	99.17697302	0
9.52_520.2838n	154.7336518	108.1876477	17.26299689	245.5996986	45.37809095	76.54711437	0	18.91054933	0	0	0	105.3780784	72.6765728	0	0	0	72.92678089	0	0	115.0333041	0	0	0	156.5065794	24.01907818	343.4468797	0	101.076877	0	0	110.8290298	55.10961666
0.53_1903.6386n	20341.01718	26685.86116	32219.90985	21526.67499	17890.71974	18896.86594	28231.44759	20649.35858	26788.77867	44727.15991	19210.4725	23368.42305	22992.63403	16585.50488	18959.39834	19235.52123	65417.86483	90313.78303	61516.63111	70866.7359	45690.4494	51682.78418	37770.94082	42774.48969	50703.42193	45183.81348	42414.52249	50062.74816	52012.2294	57755.06245	40505.53169	37264.3668
18.40_789.5695n	43668.87865	46034.34807	58230.94053	40860.38373	38709.94168	44371.74159	31227.14941	32500.39051	68107.84272	80246.49766	60315.46424	71483.22139	37147.45051	23239.24988	38586.36115	88162.41919	21474.26175	16374.10848	8003.455456	24668.76438	41462.0028	16197.1305	15527.9863	18182.3356	46847.37364	42865.96883	51367.60844	43055.93328	59788.61142	48994.0351	45355.43347	46893.4194
18.40_747.5222n	96096.97507	84237.67328	95639.7901	58040.57902	60057.53323	78843.65104	33199.1741	34489.10675	56906.17548	87278.55945	87547.83873	93072.82532	56230.49967	27505.59842	36528.63762	185724.2983	9539.938899	15172.89822	572.9863517	22688.57268	93907.10951	56198.46919	30413.03032	48504.97009	58399.86648	53306.69688	63975.78068	53450.12144	86724.8857	57178.05618	56833.67584	54831.09291
18.24_831.5801n	680804.6249	552525.3837	772259.9744	416959.1633	475882.3924	419543.3618	443072.0301	402227.2062	587686.51	698974.2974	512249.7958	539096.3459	379094.4608	312951.6148	408688.1797	729523.7824	122870.4007	100547.5792	53694.05701	165300.6954	609255.1418	283712.7638	344268.3107	319893.8087	392474.8967	387098.91	371516.44	378850.375	477134.0749	422771.6201	403532.7508	376021.715
18.24_2761.9835n	0	0	928.8114109	0	0	0	0	0	0	94.67877676	0	378.9794331	0	0	0	0	871.6796513	0	0	0	0	0	0	0	0	0	0	0	4.057415618	0	112.0248409	0
0.56_714.6948n	23678.8553	3236.721931	6319.962839	19134.19578	2714.623111	12217.33893	7673.344326	25633.09682	3253.624691	5.600875333	17278.97699	7018.287924	2518.768322	5380.844336	0	530.2561742	13461.68629	0	2794.218547	7291.650925	15317.73386	4499.980306	9272.575267	15009.81539	15824.02696	7210.439257	11712.22463	24035.62267	2921.845241	7148.582017	29817.1044	14812.48442
0.56_679.7521n	17026.6356	1164.308283	765.8829915	10433.68049	411.7338763	8567.388294	5127.901659	18876.26204	760.5500007	0	11231.00639	4608.12675	1326.537023	4031.539567	1389.398863	972.0020846	6041.457106	913.8657678	958.4060895	3514.741751	6878.137775	979.0171002	2671.080957	6208.371871	7049.066434	2330.35182	9309.276712	16833.56536	2328.2123	4481.976011	28262.85727	6776.801477
9.81_175.0635n	30863.75904	32041.38756	28553.55207	23728.33846	22169.8291	35096.67811	21689.37703	20824.56019	27436.56502	29803.0001	30662.48939	35268.64769	38205.57842	36683.77883	33607.2012	26643.08615	42413.59353	26557.32385	24428.58684	30794.94821	23202.65915	27759.18821	11904.31737	16526.43179	33080.75424	36154.28013	35661.64739	30920.09966	35182.46198	35399.60513	35780.67601	34010.7787
9.81_179.0417n	4553.697888	5285.164672	4003.292912	4359.211337	3204.419372	5578.915537	3029.404627	3160.427222	3457.950369	4915.204509	4928.275593	5189.344669	4930.790806	5726.636924	5186.192161	4295.72853	6197.930904	5706.585927	4602.715866	5086.710067	4095.775365	5625.993883	3075.042615	2906.709034	4968.791431	6304.637219	6461.361431	4628.049483	5704.108684	5438.229782	5223.250191	5242.482149
0.56_733.6444n	3462.862736	10754.041	3948.977526	6415.381312	751.5558011	4072.496724	6001.150972	6643.24087	4643.398973	625.6736621	8411.061585	4574.937182	1984.167668	3953.216526	2263.675	5124.668049	27280.51626	1660.457909	14121.17043	12663.82346	12307.03925	11292.0027	9209.940079	15378.99601	16338.27869	10944.85526	14856.58067	12999.55183	13008.13589	7492.631678	8008.036311	11018.48629
12.42_892.5595n	55576.42426	20691.19532	30020.70689	43067.82928	62218.77098	31256.91664	49633.97065	50921.44578	6149.452917	5786.840904	8801.915931	7444.195461	10250.65603	4669.763221	8327.702627	4900.248807	2739.549828	3677.117903	4239.25061	1852.013765	2907.472159	8677.404808	4756.438112	9371.60639	8488.902623	8712.359094	5086.391992	18464.3302	5508.708273	9051.341919	10032.97269	8860.69045
4.53_191.0615n	2911.646618	3750.542929	2021.548715	3241.723439	7256.91441	6179.091186	3152.963078	2409.021544	8156.12804	7184.312931	3761.562632	4323.912893	23946.16133	33111.65976	18607.96348	18044.96075	243.6364085	139.9051936	56.37830444	175.9421905	1735.80231	2270.757599	1113.927416	1143.951595	1623.919093	1483.18209	1248.666314	1668.515873	1398.177797	1566.688902	1266.083378	1482.355276
0.56_607.7048n	2449.347284	1755.027998	0	6744.91737	0	5287.950728	3237.414577	8542.494922	0	0	7424.050523	2964.223445	3188.678021	2002.606846	0	1058.139403	5739.748474	0	912.5050207	1759.430221	4056.533663	0	2111.451379	6107.581173	7358.370269	2145.097695	7254.540679	10663.98901	652.6264822	2252.60908	9172.912982	4540.464312
12.42_965.3435n	34966.20246	22462.23082	22407.26662	34680.9591	39578.02791	29237.05185	38958.35849	29584.16359	7898.134594	8377.335359	5158.681766	5755.413421	6133.964523	1497.110191	3847.296401	2487.048976	4350.812513	1312.194245	1126.127337	1026.860577	4110.334069	4022.237914	8292.535678	5304.982979	4933.21839	3691.286816	6725.36016	11759.6761	9573.3711	7813.716995	6886.060338	4714.301252
0.56_576.7459n	2803.061319	5032.367005	5312.111893	12929.5097	1850.34921	13910.53157	10540.94339	11345.84221	2988.705623	539.9890865	14498.56372	9711.657629	3025.145195	4701.368735	617.9099417	2160.199593	23494.02413	0	8673.245633	12625.71417	21607.47895	4774.0817	10825.29262	21975.21164	16211.72193	8982.875146	17853.86371	20595.40779	8123.529794	12406.4656	3839.525625	19949.41486
0.56_646.7069n	19602.35467	7097.566124	4902.432165	20441.24957	376.5275423	13848.42599	13247.48146	25959.82356	5462.0199	634.7660264	17517.52605	13955.35701	5403.242502	7119.764834	1872.775309	3439.335207	26775.88842	637.3049719	11941.74956	16584.27646	21387.69129	8100.75389	14922.2201	23463.41675	18337.83268	10247.44509	20737.61638	27634.61424	9620.285534	15729.3619	30033.89999	22156.16358
18.29_689.5373n	11450.69529	10009.69144	9351.933161	8637.331264	6359.819971	11598.18487	4415.361029	4125.539569	8749.529287	21157.47687	28801.79274	26077.39613	26204.40072	17348.38874	18016.87878	54969.13676	0	0	0	714.8849325	1636.550343	399.9424892	0	383.3501609	6826.627655	8283.148612	11371.57147	9749.517174	13850.23691	8155.873317	10992.16825	9604.481889
0.56_600.7060n	622.1614185	2221.489207	3797.433637	8169.922779	1783.160571	7567.20722	6764.860607	3208.003131	3143.097338	750.4921841	4691.848579	5234.852469	3794.706111	6555.365381	2517.513793	3130.144182	8674.926042	1463.226489	4402.680809	5661.514065	4318.61563	956.8538241	6060.526067	5145.867016	4619.559718	2774.488234	2663.979944	3571.529382	5323.482896	4679.15524	0	3152.323944
0.56_701.6399n	4302.833266	20908.90039	16809.74004	16264.29145	5839.18088	21448.92638	17634.45862	8860.740649	15288.23006	5687.454965	17904.82555	24087.35168	17002.29832	16656.6694	14052.99332	10288.10839	42897.7357	9513.984122	26897.93446	26083.93519	28851.99456	24081.68127	24726.73777	32203.59784	21808.93935	22691.82853	25185.81047	19625.66242	20617.40912	24139.89297	5975.361055	23341.262
9.81_396.0694n	6854.964836	7719.523915	8565.947693	5837.673475	7019.936931	8268.20173	5168.353732	5032.208989	6027.786834	8629.961445	7793.837626	8398.35639	6757.748387	8282.863728	9596.583585	7481.646932	10180.58851	6758.249117	7087.435481	8541.723896	6758.847395	7349.195299	3554.025001	4145.454789	7655.2933	10253.18605	9794.567632	8907.741646	11981.34079	9601.496299	8879.173987	8972.078045
9.81_402.0739n	2048.39198	2114.823288	2355.727497	1291.977741	2242.749877	2214.908941	666.2561843	1451.506357	2425.079896	1940.581561	2464.299222	2276.920307	2198.951784	2620.947073	3139.045628	2300.638026	2821.899728	1792.646645	1584.237488	2663.616859	1420.295929	1973.652447	835.794624	1037.865422	2097.895684	2716.048018	2727.872242	2245.55417	3602.174239	2819.779385	2740.871375	2445.894969
0.56_777.5710n	747.0391619	5447.144969	3497.611517	4615.169298	3188.898545	7427.11398	2568.302181	1066.353351	2425.188074	2050.349971	4423.164719	3139.654462	4045.689597	4738.956935	6884.74556	4976.653745	8548.286114	0	2353.597384	1763.804438	3229.951163	2003.656075	5416.34222	1449.529294	2739.05977	2670.998622	2718.814095	1702.062985	2843.200202	3590.873964	0	3514.762549
18.21_1370.5011n	0	0	0	0	32.83789451	0	0	0	0	0	0	0	0	0	0	0	0	0	0	0	0	0	0	0	0	0	0	0	4.808220198	0	0	0
0.56_772.6539n	22947.8583	2133.837925	1687.887638	21180.70118	135.6598616	13470.53585	11932.49231	25634.08203	2064.514547	715.5970229	20484.73782	8220.452973	4153.758444	8005.693046	0	2851.718142	23806.75049	1257.912693	8613.443012	12386.80401	15270.41282	5430.826014	10404.33984	20387.82831	22805.27302	7998.811621	18747.39462	27985.23182	8846.380167	16128.97687	30296.00096	16675.24631
12.42_552.2689n	14057.57771	14712.90114	18274.8297	14275.08763	9476.233957	6042.988434	9500.59307	10835.56168	36701.39313	22150.42784	21893.7146	18781.49008	17928.70097	13746.05643	10066.30038	17466.52368	15934.62325	22497.92791	15708.45549	14838.69477	16832.82594	14290.02213	27309.79623	12368.8004	17006.5513	14856.24353	13411.65193	13942.35833	14200.61905	13313.28229	12304.08119	12828.83077
0.56_799.6640n	12421.68636	9334.136702	4484.326312	21239.16112	0	20347.59444	15260.80134	24668.74304	4667.6594	0	21426.60424	15447.93015	7508.441316	12261.38682	597.5331663	4863.306406	31281.65242	0	5997.658018	12412.78368	23190.80049	3742.396327	9838.458359	22821.65182	31385.40944	10007.22057	21673.45029	34720.86299	8605.607289	15865.4752	21254.37896	25642.08241
0.56_815.6774n	12025.2394	6140.023279	2204.529726	16278.77324	906.0663899	12763.09884	11423.97688	16151.65838	2901.446458	0	16398.34534	8213.068363	5098.551141	5974.084917	1510.402505	2109.990606	17297.5959	0	3634.192375	7793.652184	15460.44013	3578.505177	7853.23966	15721.12168	16769.83354	5603.464934	14616.85756	21336.81856	4541.626954	10708.96273	26184.02949	15073.36257
9.82_201.1728n	238.7998243	211.5482347	252.5131649	315.9959043	249.1523991	117.6976682	87.21328103	164.618785	87.88099387	51.35417315	188.297422	46.62364794	0	0	0	69.66667766	284.6186354	235.4377923	287.8266548	112.7190843	411.8524004	113.4316679	274.2162295	317.1867072	304.3105632	489.2193087	536.6862608	177.1193736	569.3210949	448.9824477	516.4746009	429.4898326
4.48_251.1841n	3958.591942	3877.455641	2787.10982	3203.361761	3247.84512	3122.771248	2647.397323	3313.799078	3254.976876	2545.190909	2104.403634	2522.800072	3375.124073	5279.67715	2432.967653	3488.083988	4744.490364	2362.83813	3256.892592	3183.095607	5257.071523	3667.201939	3974.419644	2744.003151	3217.316525	3326.248789	3233.227456	3495.425299	3756.290919	3822.590127	2910.428566	3091.684566
0.56_780.6055n	1082.039672	18711.74928	13945.0287	9288.070737	3232.636982	13475.27065	13793.79052	4461.759319	12178.05064	2052.594062	11636.99168	17992.25629	13668.95842	10391.91715	7898.343708	10083.90344	48508.683	8845.917468	30905.08785	32437.34784	27650.33738	25096.26337	23016.89757	30039.3001	27950.263	21729.59244	26971.03363	18344.07999	26949.57803	25216.83771	3092.923911	20251.68619
0.56_371.8976n	11522.24117	2215.220452	735.0517249	5642.234198	453.6063652	4012.915639	4218.739122	8642.901002	1604.360727	3209.306954	6232.446396	2511.512534	2208.208249	3017.05005	1567.101016	950.8161017	6150.696201	533.7989353	2126.932959	2808.772465	4123.821144	1557.009	2703.512673	4561.319397	4192.995415	2702.764587	5806.627488	7153.703164	1483.262581	3352.676327	14320.43232	4735.815689
5.66_684.3836n	41902.75768	34843.46062	37047.28224	40954.5485	37498.59207	28679.99448	34707.32545	36005.50239	33272.92131	29074.29943	23476.73399	28082.85797	31950.52765	36766.4066	32384.39494	28098.99998	47469.85037	39926.69938	40772.34437	36166.30865	60230.02528	39075.65519	43163.79455	40747.94842	45363.40166	40304.38952	33211.83832	32064.90607	41832.85927	32697.90055	27920.03488	27720.62482
0.56_759.7659n	28771.30636	0	0	7494.82196	0	1403.918749	1766.011379	20327.42259	0	0	5189.031299	0	0	0	0	0	0	0	0	0	1483.550735	0	0	2890.669243	2256.155679	0	3252.264916	8347.767302	0	963.691857	35757.59889	2751.145632
0.56_691.7736n	25140.21659	0	0	6742.178452	83.5665726	4540.059621	3309.697101	19498.34667	0	0	6912.015125	1261.828087	1035.342429	2138.811343	0	0	2392.806938	0	0	1568.156147	5318.085827	0	1033.324	3482.314706	6060.621189	1535.264325	4423.245777	5613.650787	1011.265914	1997.549891	32061.19082	3727.439571
5.66_282.1676n	11980.71579	14133.16654	16611.75091	10426.95979	11003.8515	10850.84615	9436.081596	10170.10606	10135.51246	13884.68241	13351.61547	12679.05657	9734.153978	10326.89995	13987.10601	13964.58078	17170.57878	18530.46116	20433.74278	15220.50812	15505.85866	12155.11386	15697.8845	18635.59982	18685.95954	22522.31923	14982.11206	15565.78052	24911.1895	17105.15251	14563.54493	15470.20419
0.56_681.6451n	7161.813404	8591.27864	4848.677163	14525.55705	2070.685821	17650.48063	17936.2085	13324.51973	5281.505923	1522.44206	17990.95488	14087.97805	9567.633297	12262.97197	4485.803514	5974.214423	27442.91177	1153.411174	11304.99013	11636.32841	16208.01999	8749.246153	12547.32451	20426.5321	21366.78302	11020.17226	22354.4647	21631.38775	11128.11778	14075.14652	8825.435499	19635.88947
0.56_563.7260n	16088.73633	7401.362544	5678.571698	20196.08607	1700.901361	14933.46813	15497.48463	26671.21273	4432.705417	1635.249505	18386.86128	13083.13982	8287.35547	10000.20668	4364.375058	4049.041173	24801.02145	1940.251417	7561.74701	12495.42536	20788.83672	7960.734333	13364.90043	22053.93732	21076.25168	10080.37493	19060.35398	27919.06634	9529.200887	14378.5914	25102.45555	18602.67974
0.56_611.7645n	21569.46722	4188.129249	3495.582923	15362.70022	1132.466293	14306.32714	7975.821329	18119.13516	3717.663942	740.8608697	14268.15109	8106.604115	5143.246932	7448.207518	2403.220291	3079.286328	16086.55423	1629.787687	5925.273647	6824.727697	11810.27833	3919.130971	7292.334937	13685.32534	13544.7591	7355.094563	14121.24131	20551.66864	5963.176234	8884.476074	26053.59189	16643.14567
0.56_572.7113n	11444.9749	15946.71883	13651.52839	24694.98601	7099.474036	29315.3655	23625.46168	18751.26324	13115.03197	5162.897096	30316.32547	24183.98656	14578.57777	19962.24521	12644.64931	11630.69953	43433.03802	7997.456516	21993.73024	26157.89101	31896.60043	18611.03615	24395.60062	33932.23076	30758.42363	19859.73608	31724.51836	30008.3586	19889.77587	23824.97981	15581.99618	27704.48816
8.20_1679.8138n	45655.95459	34056.99035	21381.15616	22125.79344	21739.60725	25354.68894	17108.56408	14922.10926	36890.2783	24374.58139	34703.45208	27021.57572	43875.75142	31470.27234	21926.5084	17151.01524	62710.28428	42103.82737	38803.46158	30267.01455	45184.95117	33629.2071	27555.58	30962.03548	57102.74386	46856.59713	36541.2516	36748.58376	32363.3972	26975.48904	32074.17133	22766.24275
13.14_466.1267n	0	0	0	0	0	0	0	0	0	0	0	0	0	0	0	0	51408.18267	43842.89398	58154.56038	74282.65568	174965.1865	85664.75957	79872.26538	90423.48726	35703.42872	49854.79358	45370.66724	47670.92796	49830.75992	49866.85497	55784.20904	51065.13641
0.56_419.8776n	32663.44559	2442.095311	821.0152497	10400.23978	580.5726236	7274.367918	5557.338697	25981.77016	1324.944702	3535.982312	10191.82664	3096.17734	2294.944629	4568.047212	1026.791226	1160.130216	6809.329189	1906.855272	2759.765198	4390.623144	6576.004427	2213.396728	3686.503695	7507.732159	7538.524284	3717.334079	8605.614325	13733.62462	2616.995595	5078.01941	40715.42534	7430.440653
0.56_361.8687n	40597.77645	31648.6272	27893.70843	51166.1089	13426.20603	48521.97992	43411.92739	50305.50097	29642.17399	12559.04126	57593.58051	44430.41153	33949.41615	42671.13018	22690.06897	22381.66394	77687.84676	18422.54044	45956.92715	50795.99979	60088.45399	35385.23679	47732.01845	57554.43281	54134.83391	43435.45333	58394.04138	63322.73065	38449.12513	47026.52365	47565.32135	54351.96472
0.56_329.9081n	55963.8749	5995.005966	4630.167716	22715.92839	3286.966556	16188.26601	13793.39202	42943.68158	5272.401261	3272.981908	21384.83093	11495.86415	6382.972528	12835.74666	4045.364371	2852.48944	17629.37914	3644.434101	7294.944858	10216.11231	16028.14664	6404.963717	9266.303618	16704.73629	17114.83169	9150.206551	17741.6745	27222.81707	7357.317311	11676.04915	71456.95624	18280.3073
13.14_454.1612n	0	0	0	0	0	0	0	0	0	0	0	0	0	0	0	0	6526.135304	7394.617375	8506.517095	13944.69012	30313.84882	12748.80424	14504.52219	16216.34329	5052.55026	7134.382439	7914.011522	6786.880951	8897.400972	7519.51809	8864.117943	7492.008185
13.14_448.1566n	0	0	0	0	0	0	0	0	0	0	0	0	0	0	0	0	40355.20877	42713.79926	54213.40111	64706.62545	137580.9016	74446.70169	73102.03803	77502.16285	27321.60829	41126.09986	38877.71651	41960.26821	47043.81446	45581.18216	47943.27094	44293.83457
0.56_261.9206n	53918.92361	10346.03389	7311.493414	28563.70235	4355.914909	23049.52474	20863.97565	52319.15071	8490.613887	3709.367146	29256.50663	17288.59566	11324.30532	17538.18254	6494.18319	7096.821004	26821.41335	4073.584983	12698.92994	14985.21257	25245.17083	10458.58201	15515.9995	24937.66799	25798.93006	14772.06516	25770.57458	35001.19245	12539.57838	17072.19685	65585.44406	22786.2274
9.69_199.1572n	2810.97199	3218.178224	3101.525745	1886.922935	615.034166	2835.667646	559.9885479	712.5661123	502.6242477	1267.799713	1526.092217	1851.699577	1261.637489	1368.100603	1054.008872	1110.731475	4139.107967	3946.274762	3766.085455	4398.035368	6156.322041	2428.247972	3003.291272	2458.964628	2692.190388	3012.239544	2415.162468	2479.381161	2524.552893	2096.842695	2253.420694	2479.686935
4.56_176.0684n	10500.63905	11084.06826	14112.85243	8581.26864	15671.04761	11858.65321	12105.89389	9250.994413	14282.07302	10125.35313	9675.456276	7735.335901	11459.24534	12037.31028	7952.006051	7551.791008	16400.82349	11986.73051	10667.2741	7995.789816	9923.194529	9744.524905	7712.690591	8501.057336	18688.43165	21851.96728	22113.90132	26743.42869	27407.17331	24716.93598	25497.26975	27878.62434
4.56_723.5648n	6072.58437	2674.770423	1892.65587	1291.077486	2432.102317	1063.200205	362.8855815	234.2314909	3072.340466	1733.273629	408.2756153	997.4128945	2730.307409	2676.150104	326.4906187	751.3595832	6484.659419	426.504547	795.1182208	953.3175547	5303.247404	1948.091019	2682.973454	2144.311489	1861.076638	1944.930107	1613.431487	1270.198109	1335.654518	593.4110589	780.754862	330.2666627
4.56_729.4597n	2870.625273	3025.621271	2967.062033	8756.077556	5300.876225	4689.62827	3969.27178	3426.963984	1788.194163	1009.042411	850.3803996	1010.511617	6334.926355	8121.079108	1501.305897	2561.676794	110.087537	105.2499259	227.7494247	118.5642483	3865.798742	1619.333462	2072.931404	2420.344748	241.0204682	487.797404	845.9083106	598.6077517	1033.602959	768.4643542	1026.889358	823.0594209
9.66_172.1098n	18096.89066	20498.74132	16133.80718	19152.71802	8570.982338	21700.43839	9656.816928	9709.967715	10775.07183	14997.65013	20417.19293	20421.21435	16100.51955	18734.25072	15444.96833	11199.89503	24325.96962	26068.4337	26290.60636	27737.35692	23112.49118	21430.05849	19759.93618	21121.42504	23417.73632	25784.22505	23027.16418	24100.55022	23026.51414	24593.89025	24257.33146	23986.86064
0.56_111.1048n	131610.6329	147692.8775	124069.5018	136799.8328	96214.29418	151138.1378	107329.5326	102745.0486	67623.19481	72258.41017	79294.43739	62331.21883	71472.67796	91697.31719	94546.91803	75468.44975	44486.79361	20903.85396	23691.88732	32802.14692	132883.7322	112661.7872	108063.3194	104380.9426	48565.53337	45379.75784	39350.7435	40856.21478	35531.26097	35342.77468	34172.57163	33576.15558
18.40_715.5538n	151263.6078	130808.6466	149959.1807	156313.1219	143783.3212	167605.1813	103687.9839	94290.12796	31260.64164	56094.09985	48384.35287	45302.98614	51425.50962	31346.84443	45946.6751	131187.6703	5468.499466	6819.83349	2021.678451	10821.90378	20201.97984	8864.564107	3918.377993	7911.374582	72405.97168	74716.05716	76708.73902	70269.00411	95560.68182	74461.60938	78962.06763	74560.90919
5.59_146.0578n	2805.807602	3302.126091	5766.547162	5254.30861	3361.304586	3413.589369	3442.049009	3704.277394	2364.461986	3156.622374	2687.560558	3132.883591	2447.645032	3544.786158	3982.010671	3744.23774	3431.316373	3659.735857	3903.157107	6738.235862	4646.276325	3496.682892	4808.775228	5390.80096	3832.394342	4643.417026	3565.068082	5096.465796	7303.746532	4832.741085	7179.015531	8064.363497
13.14_234.0654n	894.792137	750.1296326	850.2179751	537.9024217	556.3888296	815.7801826	745.4777761	417.2302291	781.3603757	924.1560786	602.3079399	607.7550086	725.1405732	538.1046839	1027.493712	603.385867	15220.8417	13496.63406	18286.83798	24626.63428	57093.26825	26916.57915	23555.79222	30024.86474	12557.00346	14203.79687	13700.91727	14962.06135	15581.11032	15512.4158	17009.39721	14105.71202
18.66_733.5644n	135687.9171	127295.0106	148641.1806	131967.5356	137767.4439	229534.2524	86186.13328	88800.20196	93966.5832	195795.9331	202637.346	226417.2348	261234.7949	246744.6275	197153.9213	504694.8764	54453.41213	44459.16555	24089.89455	78567.42819	169450.3492	100103.7195	80800.2856	129935.4304	167474.6437	174169.7343	190294.6141	167962.2538	259377.8162	170693.9607	192780.6015	175035.1775
18.35_719.5483n	21705.37558	20279.42081	22720.65383	10462.9685	12607.95067	20156.41831	5916.725649	3851.270917	14320.22701	35022.20036	30968.52262	35123.12769	36903.61957	24726.91638	25746.25439	80503.6821	3033.932525	3003.461213	1492.33538	4710.88696	15873.68233	8863.298793	3594.335745	8796.217231	18899.67238	18654.22151	23444.39939	23335.93674	27264.94145	20665.14008	20800.02206	20876.3384
12.44_738.2305n	11783.71143	7886.083114	9118.631696	10559.42935	22782.6387	10823.52715	45858.73878	22250.9791	20754.02012	10975.15707	11244.63379	5647.290435	4196.809313	5909.090217	11322.92561	7505.688751	5263.539668	3054.772029	496.9739883	699.5940575	4339.940839	9118.80562	2556.321613	5144.768498	6632.163789	4749.926207	6115.160154	3363.417593	5389.073175	5105.981395	7134.192311	8484.675292
0.56_556.7849n	4873.345067	0	0	2169.219213	0	0	0	3995.111994	0	0	731.3188132	0	0	0	0	0	0	0	0	0	0	0	0	0	0	0	798.350247	1411.558211	0	0	6387.689575	0
0.56_568.7404n	5703.938952	564.9501925	638.9562711	3633.232912	0	1742.10455	1711.829646	9037.106097	1111.56236	469.7196025	2882.094822	3662.587338	1521.851534	1107.959009	469.6026648	879.7848295	5553.50594	0	2698.287026	3814.828392	2965.037123	1361.215235	3019.400135	2599.71325	3249.127926	2912.381161	5526.164915	7094.632817	1623.284856	3218.070157	12337.37796	3536.889031
13.14_264.0633n	0	0	0	0	0	0	0	0	0	0	0	0	0	0	0	0	6114.012672	4983.275348	7204.522761	9874.781952	15922.47516	9050.973807	8391.812411	9167.862464	3044.111441	4868.556454	3220.638728	4610.38047	6071.172269	4827.315925	5427.682938	5251.042456
0.56_515.7514n	4299.539502	1341.463847	0	8163.259864	651.5108086	6195.119338	4672.188922	3905.640857	512.3777641	464.515681	4690.766891	4663.856627	3230.658873	4207.062358	497.8106625	1562.399651	3528.213693	0	0	0	5029.835078	0	1115.445333	1933.252773	3138.829776	446.9173479	3870.477632	6360.959825	735.7552691	1155.779359	7629.626001	2662.378908
0.56_563.7845n	18326.14038	13208.55902	9919.577512	21634.0249	4452.398585	20985.53457	16830.82814	25312.79065	11065.89708	2983.209498	25247.4803	20355.25341	11703.90619	16300.9588	9289.03362	8302.726731	35538.84251	4983.135371	16246.02615	19505.30612	25030.50114	13531.46786	18523.31107	26210.42749	24998.17488	16652.14827	25998.34412	28702.87727	15309.46393	20674.11946	28196.08256	24771.00249
0.56_487.8151n	28092.70624	16341.59125	12713.51533	34007.4817	6539.847259	31566.28902	27629.81639	39974.23926	13781.30625	4924.732476	39582.74441	26058.29956	17239.7016	24778.37137	10763.49789	12063.67156	45741.66204	7733.018072	19939.07894	30682.18461	37560.74758	18981.89336	25123.13022	38211.9468	33997.7015	22901.83396	40033.83464	41861.38306	20379.13653	25593.94356	37850.23212	33824.17124
9.76_366.1252n	169215.732	149408.368	156527.2727	131963.547	78890.50028	158443.4976	93092.6792	97034.80628	115166.8482	150893.47	164283.8906	171747.0292	168130.4269	209464.741	189918.7436	149447.0462	206055.9906	118401.3706	126556.351	159662.7713	118579.9643	178283.1493	68589.52774	95932.42915	174663.7313	196282.3475	168659.096	187054.3878	168343.4633	184737.4384	198020.7327	204781.3949
18.32_2798.0406n	0	0	0	903.8877564	0	0	0	0	0	0	0	0	0	0	0	0	0	0	0	0	695.7182741	0	0	0	0	0	0	0	0	0	0	0
0.56_535.7453n	16205.82567	34710.73486	33602.73303	31187.3645	14823.518	36527.31477	33922.30222	19913.15276	33476.56945	15892.20324	36201.39644	43763.90319	29368.33043	31736.35231	26491.22765	24444.85025	67114.09265	30202.8208	58429.44061	54649.80139	56297.57449	46427.53779	49243.06869	52562.51566	41642.6054	44509.41941	44976.99425	40238.94366	45221.01055	47255.11817	17224.64061	44439.93232
13.14_542.2627n	0	0	0	0	0	0	0	0	0	0	0	0	0	0	0	0	27676.31192	20720.05686	29446.60357	33791.70234	73280.68874	37038.90249	43652.69949	39748.22664	18775.03659	22426.19735	21494.60741	21226.52998	25776.15989	23909.44242	25846.40731	26338.26493
13.14_484.1530n	0	0	68.53718797	0	0	0	0	0	0	82.912785	70.36352975	61.16784857	0	0	0	0	2037.000497	2153.459596	4527.07556	3864.407769	6360.435221	4469.232635	3494.729051	4578.074884	778.046631	2564.10901	2030.261321	1773.708826	2211.438979	2744.756464	2560.023957	2590.806183
0.56_529.7904n	1849.29419	0	0	2321.243849	0	0	2043.901902	3413.828881	0	0	1893.969243	1187.491256	905.6282976	911.2766499	0	0	1884.413133	0	0	1143.766212	1959.904716	0	976.9591178	1072.879886	1579.125573	0	1810.650573	2855.428064	893.1057738	1087.15717	1508.847405	0
9.75_1480.9412n	15952.54336	28798.92098	21128.1324	24484.34021	9448.898538	40216.61104	44888.17335	28656.98305	13598.97633	7537.64464	1847.902676	1142.737782	26527.26282	104067.6926	29877.33582	31205.32308	1493.881158	1897.751022	129.506383	1028.278723	3754.79794	894.4682575	999.6839034	1796.1554	4921.660118	5702.82495	6128.812199	5149.405721	3862.344639	4534.050646	4077.780975	5422.012262
0.56_496.7369n	0	1207.735414	0	0	0	0	412.7826949	0	777.3938922	0	407.3605392	673.7809515	0	0	512.7491921	847.6665882	4292.808959	1041.486916	2170.467639	1462.492131	2928.245557	2366.085441	2901.138334	1748.410226	1593.403076	1051.813536	851.7464441	0	1564.262355	911.2239081	0	904.6193864
8.22_1084.6282n	3573.276527	16390.33048	7690.041873	9599.539758	7594.40304	15186.65827	4321.243215	5183.964359	6874.248135	8847.281718	6006.697795	8214.203198	27960.27506	54086.71532	30500.67329	35704.33061	38.73151323	131.2405503	364.5091169	25.13818673	594.9073231	292.2998971	24.81933136	252.6185668	3724.943562	2430.670227	3178.656548	3174.252587	4398.661042	2961.431296	3350.016417	3022.403728
0.56_477.7863n	20871.08021	35709.66409	32716.29944	38476.42841	17172.36809	44673.32852	37832.0009	31820.47333	32414.2315	14749.9407	46647.20696	46194.88316	33387.65932	37259.56204	26979.18756	27869.32779	74683.91794	26095.28416	54498.90148	51883.20464	56860.44428	44440.50805	46890.54367	57806.85307	51180.23868	46973.87161	52281.50228	51554.41106	42108.6213	47592.79433	26162.24284	51042.26212
0.53_1201.7674n	50812.21991	56608.51235	57374.08401	57609.67858	54678.57425	68328.99518	69576.66568	51731.36031	65722.98197	59016.22186	54123.57695	60269.34933	71263.46649	67432.57805	63975.91801	50635.68023	24453.61053	26954.40295	20296.93095	23420.98535	56044.14116	60571.19468	54235.31781	58221.21533	33221.77228	34689.1985	33889.29538	34613.25294	35635.1657	40348.71938	34028.50843	37312.49511
9.39_1000.5671n	156.1548097	202.4772339	138.7094667	180.3811811	463.7005211	118.6919381	520.8544247	823.7681232	966.1750298	26.67816663	101.765235	29.78176708	128.1500544	63.99274177	466.2353193	104.039045	236.725987	118.4184359	81.08767376	691.3095065	0	241.7353627	0	104.1036981	1441.855995	926.0767836	553.0422083	1147.422846	1189.611212	1029.94833	869.8830734	1201.479538
0.53_594.8608n	7079.940888	5995.401382	9860.175543	9394.692348	19464.26193	16150.90013	13896.30386	10891.69893	10544.00719	16658.1361	6877.409541	10012.5847	13710.69609	15155.31827	16571.26339	8431.568734	9763.563323	11436.09867	21837.60354	9251.626869	8509.12734	8648.874876	8720.306353	9747.099604	9461.120622	9031.825376	11226.97504	7766.31716	9232.921307	9350.242134	6893.235328	8994.192372
19.16_719.5851n	8776.251702	6349.217192	9724.045609	15258.07316	31269.94946	30380.22435	10231.03764	10073.36209	12742.88214	33112.08784	43609.06419	45643.70743	92592.02175	95401.09062	82607.88732	223816.4458	0	0	53.04736564	411.8402372	588.206086	0	0	899.8530307	24774.49862	28193.67827	29134.24971	24385.6498	42246.87653	25879.35184	34883.5864	33484.30152
19.19_790.5948n	0	384.2016261	0	1388.030782	299.964239	0	353.3477191	0	0	0	0	0	0	0	0	995.1552178	0	0	0	0	884.6321008	44.06869126	0	0	0	0	170.8059022	0	381.9839385	16.25625024	0	0
8.69_352.1094n	648443.6388	462586.5752	561189.0163	304553.3092	159767.3573	382596.5442	247417.8201	246498.1989	393392.308	484201.5567	515121.0094	537356.1859	642149.2447	681847.2619	732661.4449	435721.2397	457530.1944	241186.9809	233782.2293	324745.4505	263972.5009	524641.8665	147367.7408	241648.3278	488280.3886	496521.276	481830.4163	470576.9506	447828.5929	512785.1464	523995.7702	508554.4032
12.71_403.0580n	4114.778692	2358.03059	4980.206954	1856.821724	12193.73208	4878.379115	9904.200793	9599.57445	12746.57329	4060.849589	2076.083393	1586.596027	2420.118922	3782.318649	3770.319788	6301.104909	5613.261892	1924.144038	2804.141992	2080.360426	3938.573703	5331.022933	1534.281563	3330.85379	65093.13463	43785.64307	45902.31869	61989.16479	72888.99744	54000.58444	52795.74087	58039.62328
12.71_461.0164n	0	0	0	0	0	0	0	0	0	0	0	0	0	0	0	0	0	0	0	0	0	0	0	0	42144.23984	41306.88758	45169.22923	42879.09188	43740.35596	41719.5865	35656.10056	41591.26899
0.36_180.0116n	191831.6682	216563.7574	259172.2265	247886.0409	121946.8945	207111.7329	238549.9392	256799.7227	164829.0531	210329.5193	243764.7551	268779.3844	140958.8961	203033.7455	237316.4249	233002.8108	234548.0064	252829.0646	276218.3543	308876.9634	212559.8043	234433.4657	271500.8812	307747.7833	241276.4194	260262.8426	284466.9196	291318.6895	301444.5871	306517.9087	340005.0993	331937.8302
0.44_136.9492n	380.6890178	306.1272648	306.0494458	226.7553238	364.8692247	219.9275189	309.3530536	307.1095624	243.2209729	235.0981065	263.9960819	352.8981739	222.3676819	398.643479	250.1805008	172.6577866	483.4772326	409.6726342	196.8854378	235.7037951	337.0296483	205.1150909	402.4391157	316.5178923	447.3662273	505.9523894	260.6800998	482.2509556	482.225043	256.3570537	350.1162743	228.9762911
12.71_497.0546n	0	0	0	0	0	0	0	0	0	0	0	0	0	0	0	0	0	0	0	0	0	0	0	0	62328.3986	60999.853	65335.49564	65947.55407	68692.76099	59145.48964	59399.31097	64440.84835
12.71_501.0349n	0	0	0	0	0	0	0	0	0	0	0	0	0	0	0	0	0	0	0	0	0	0	0	0	71348.84357	70988.20645	75980.49857	77548.50893	89483.84768	78748.55284	74268.84354	76139.86643
12.71_513.0269n	0	0	0	0	0	0	534.621061	0	0	0	0	0	0	0	0	0	0	0	0	0	0	0	0	0	22318.63072	29734.64492	33619.65112	30757.98504	31977.23574	30137.54752	24981.49202	25991.39481
0.21_104.0314n	4800.273755	4243.470221	2661.183406	3473.757579	2401.844506	4346.084094	4250.788144	4773.979342	3634.786049	2419.382627	4926.903679	3930.827936	3413.928105	4748.88892	2616.052003	1979.135796	4396.244051	4929.761704	4654.866443	4619.283096	4116.761535	4058.920536	2644.775475	4930.483425	3955.253969	4481.481222	5039.915913	4544.924318	2721.039682	5009.331956	4712.642793	4392.223189
19.24_811.6119n	340940.042	285456.3078	341227.4665	191424.0381	200590.9146	214683.5678	125152.8113	108941.2112	184576.9229	314841.3448	276203.2885	291283.6662	198813.9208	139181.9985	185859.5289	539860.1357	115162.6797	104888.3422	37167.28962	168953.8756	473787.4208	256296.8027	210250.7544	262908.3234	272698.4303	288595.9532	290008.0167	269709.0891	381568.904	264939.6391	322634.148	312617.6148
8.92_122.0731n	15197.65896	17466.9431	12603.41578	12841.63854	4851.845181	16669.89267	6426.677474	6809.569023	7715.019881	12458.2276	15620.68922	15482.77894	12735.31813	15111.77226	12838.11627	9910.393475	16812.25994	19551.42574	18672.77882	19427.48805	15926.99935	18348.62058	13341.77205	15587.21806	16628.63245	15620.00737	18370.04425	16591.89417	15396.64094	18065.23953	19332.55195	19728.2547
5.06_1067.6718n	0	0	0	0	287.4897118	0	113.0695016	361.6222174	0	0	0	0	0	3.254668599	0	0	0	0	0	18.44642096	4.197198937	0	0	0	0	0	0	0	0	0	3.036332336	5.603802039
8.94_194.0919n	101872.9146	118792.4418	92820.06621	91609.28887	47810.36352	112125.9489	44995.14841	44719.28763	57271.93269	91293.14436	109867.7641	99571.51038	89317.30223	101371.9397	102094.3873	75908.36294	116907.6558	139874.576	139730.4302	133820.3991	116579.4386	122551.1293	107098.0419	107697.3328	116623.0465	111166.5958	122475.2634	119621.0763	116175.0587	116952.6929	126899.9347	126057.6777
12.71_381.0646n	0	0	0	0	0	0	0	0	0	0	0	0	0	0	0	0	0	0	0	0	0	0	0	0	4900.722506	6094.26417	3269.565978	7141.798355	4496.218659	921.7074981	3291.195882	2393.367957
0.44_149.9618n	209927.7479	165309.4429	147336.4268	134109.4079	129287.9087	149532.6804	147171.9339	136377.4345	174070.4766	134686.1683	139345.1388	135145.3152	164486.9427	145457.8989	131129.4382	122585.3424	195769.2717	160455.3585	152475.6839	147525.8152	176565.5323	144142.6063	147824.8874	154463.6943	204717.1096	184704.9206	171132.4648	171154.2085	146868.8435	151746.8443	160292.722	156410.5786
5.01_584.3677n	111134.2644	113962.6642	122889.2279	169241.5426	101186.1402	104940.0733	109564.6828	135073.3381	108856.0392	96099.37875	82207.22831	108224.9012	94797.71121	159968.2286	115016.0665	119051.5194	145307.5654	117224.0008	149304.05	132157.1933	162216.1947	133391.5645	163021.9957	145517.7084	115606.2851	116269.1583	118135.1383	135351.3841	163161.5237	129251.6908	139501.1648	155415.9811
12.66_296.1409n	6921.65791	6322.321511	6127.298417	4795.884398	5070.568644	5878.999706	5057.761601	5222.115443	5702.461603	3914.506955	3297.718172	5362.352731	6561.79306	4902.600691	4456.909306	4401.165698	8952.733135	7278.93221	7234.043596	6076.281	5875.597713	8964.44591	6850.369647	6263.582437	5762.864392	6386.374864	8191.386757	7142.994849	8271.054388	6768.361884	6619.454151	6741.585576
12.66_446.1941n	1347.054856	1047.484677	1327.054728	3805.844406	953.615731	1531.957465	3297.019665	2011.88887	1122.662848	1636.992585	581.0274451	1670.035706	2170.377892	2311.075736	1741.598223	2554.86086	4971.049664	3254.967054	3218.381859	5493.247871	3849.646325	1748.88968	2935.922503	3000.000055	1895.108037	3585.746295	3907.470119	3730.41119	5123.023248	3521.85112	4215.68432	3378.738004
9.02_1112.6776n	4960.741808	3712.252697	1835.761542	16673.37239	50382.47168	9385.316601	39151.08733	42343.07724	2009.011906	264.1886737	0	107.8354515	1612.528343	1401.534577	2572.793295	3597.220659	1016.137505	99.76341408	0	0	0	18.43096054	0	0	2259.750258	1995.195521	2993.346872	2516.784819	2173.409928	3513.217962	3083.825979	3264.59589
19.09_743.5853n	373518.2819	311371.2429	367220.5146	310578.141	347225.6779	361921.7294	213168.2152	205969.4545	77614.18972	170151.5627	147081.7632	152358.3486	118062.091	96501.00986	115160.5411	296246.6693	32693.07527	29435.108	12108.76753	58418.52456	103993.3928	39824.27775	31267.84843	36595.9527	185022.9526	195769.4466	198450.7681	176781.5743	235257.5592	180689.7785	223206.3164	199615.5148
0.48_124.0105n	1445.478768	1510.132987	1748.983581	1970.304549	3463.809061	2279.897484	2006.356587	1753.017698	1766.057233	2391.919934	1594.558573	1369.418655	2601.436664	2726.343315	3127.271499	2938.237986	459.7717738	213.50559	184.8413568	326.6877334	939.9963337	1000.170144	1183.49427	905.368829	594.9265111	660.213402	501.9864467	486.8059284	719.5509512	530.5865983	556.4798281	527.2953031
19.09_861.6276n	42767.01898	26214.78314	38303.56302	20993.93725	22362.2132	21015.32928	8119.754644	9658.827905	11686.00519	16965.7529	13394.66206	18012.43884	19485.66266	10504.44841	28121.09468	87251.95344	1791.987257	2499.499862	663.8558578	6487.971427	183399.9699	74893.84559	80481.16346	93617.16877	40207.31455	39280.34823	40369.99751	38328.7993	54013.2249	44273.34631	54846.241	47035.70911
9.01_937.4826n	0	0	0	0	0	0	0	0	0	0	0	0	0	0	0	0	0	0	0	0	0	0	0	0	0	0	0	0	0	0	0	7.55176939
0.46_253.9391n	1044.7164	2199.330978	1953.054288	3276.749953	835.1967381	2544.310862	2415.261714	2773.299558	1421.99945	2246.207392	2208.075912	2884.521344	1352.895548	2241.985537	2171.345149	2914.633096	1236.407893	1105.639805	1060.169541	2578.096862	2418.850553	2090.220599	2346.818471	2788.344317	1402.279647	1381.380719	1316.796305	1549.387437	1949.181707	1461.271044	1878.887918	1328.821237
0.46_253.9439n	24.81411527	4049.243712	3626.178761	4144.681397	2237.21466	5570.49979	4511.752754	2190.135388	5462.473864	4958.981381	4498.248207	4194.119537	5907.128596	5446.20835	4792.963131	4328.772707	4858.80751	3684.892831	2072.368769	5264.89948	5471.669523	6472.019585	5171.892752	4540.411945	1692.104652	1593.15824	1477.244424	1351.370749	1666.804713	1468.594236	1762.63721	1181.802717
0.46_143.9401n	0	0	0	0	114.037074	0	35.24988597	58.55568428	1411.897214	1022.987203	1311.084732	1247.560437	1704.678368	1872.680868	2321.504439	1560.536073	0	0	0	0	117.9954836	38.36703776	54.21160145	29.38970351	126.2803176	95.59552913	86.0491374	140.8231644	112.387979	124.7636856	132.8110995	135.0316578
5.31_540.3410n	30013.64015	30295.09309	31506.93902	31024.72114	23153.81501	20947.43873	20968.2165	18501.52784	27192.31143	27819.41752	23365.41947	20552.822	26997.88202	32166.07658	27838.30317	25168.92836	39072.49583	32039.69352	30493.28674	37872.9225	41202.55124	42391.59605	46490.30356	31823.96038	37743.00943	41794.67481	32306.42309	31875.67581	49388.52439	31435.61005	36748.68801	33695.003
12.92_210.1045n	29205.63811	25573.86861	24081.73856	63797.88769	51916.14817	47828.4906	33651.03059	36048.80991	22868.94268	18756.09219	23806.80385	16500.9995	20293.64661	15701.57282	10746.18133	30188.12949	11395.9141	9088.524229	3936.263207	17750.55877	41148.6775	17731.86133	5435.333589	15131.84911	27541.08491	25148.67988	26122.79697	23867.81012	23784.21217	24120.88281	27484.97542	24656.97568
0.44_569.3277n	1948.759442	585.439933	1312.756338	209.3466887	67.51066774	205.8085322	278.9526522	494.9672586	639.7967286	703.4099822	796.0336286	654.612308	794.6780009	437.9351224	168.5396039	194.7195613	1608.322395	520.4875983	699.2766944	1255.989304	532.5797306	960.8508194	214.5977391	484.1395563	1724.825002	2019.912031	1658.485608	1746.475838	1027.543752	1469.521052	1835.344422	1715.387166
0.44_555.3128n	25923.77994	11699.84998	22957.80996	3810.945534	2166.402732	5552.101493	5171.138498	6123.056506	11343.46567	12225.69208	13800.94211	13188.55769	9195.864984	8186.899067	9627.989462	7771.551007	32457.83905	13952.39875	11618.62754	20166.28286	12806.19595	18086.04521	5813.963095	7264.236729	25482.84738	27676.70319	25953.76831	24912.05095	21174.03628	23217.48036	22206.87319	25853.75192
0.44_177.9929n	4948.046774	4479.42531	1636.510338	3015.449637	792.9420573	4250.973004	4539.720795	4507.813576	4574.142629	1744.241702	4063.29331	3241.194528	3430.589568	5375.699032	1471.204783	995.8518713	4831.961216	4482.188754	4680.842943	3672.783887	3719.4431	3895.01511	2050.772231	4444.120192	4630.934136	4271.979431	5225.662489	5061.663085	1417.65982	4557.513359	4740.0167	3695.464294
19.27_799.6115n	103948.7135	96451.26902	100720.9378	65270.94137	67039.62728	76875.67217	35811.82762	33372.51399	61593.82316	116101.2097	101198.6867	106902.5545	80186.86935	43657.41993	59437.95154	235948.1802	9850.415378	13166.0051	560.733024	25245.17497	120311.0849	71105.89193	44960.76663	66181.99156	73129.23993	79330.09801	75727.09033	72879.93688	112571.3247	71746.12918	89599.08987	92640.20337
19.27_1602.6706n	443.2644643	0	0	0	0	0	0	0	0	0	0	0	0	0	0	0	0	0	0	0	0	0	0	0	0	0	0	533.7404573	0	0	0	0
12.82_416.2096n	5791.091	6339.555338	4426.34727	7692.842714	6967.003327	9109.864082	8177.621011	7470.563353	6989.304654	8131.728204	4027.412307	4747.999874	17316.92387	20572.20436	5236.846739	9287.734887	10983.54524	9249.274165	6830.453203	5652.080292	27505.98601	7885.466116	10143.55038	7943.456554	9856.026658	8599.634787	10011.46856	7533.769908	9844.153141	9945.887644	8910.270431	8482.370411
5.08_679.5383n	6445.840796	4084.228387	3510.057476	3711.724887	2621.755781	2815.420483	920.5200203	862.5659049	3691.815516	3039.122152	978.8371846	1709.56902	3101.82092	3436.029265	979.4963604	2959.857654	8935.281072	2025.432673	2064.053099	2582.541172	7146.823228	2743.579488	6126.861138	3220.421501	2855.676977	3095.315134	2361.890419	2487.304402	3307.076728	1317.234275	1803.123794	1757.151756
8.76_1670.8570n	3954.45129	13927.51193	6099.743581	4837.292215	17334.35873	8818.376015	29493.94754	29749.14071	19137.28908	4319.780035	3274.3921	767.8579291	14568.24017	31602.86618	8527.361276	17782.68017	1909.574679	833.9282967	722.6488829	823.3186204	2335.465672	1096.799082	1556.671142	3166.627109	3810.865453	2088.481163	3498.552415	3297.785339	416.3018601	2833.194665	2427.818799	4156.642096
8.78_966.5273n	0	157.1131372	0	112.7131333	8.399126677	0	98.94525411	11.97612077	0	0	119.0324494	94.61081572	0	0	150.1784182	115.7304565	0	30.55816344	0	0	0	0	0	102.5197621	0	126.5079099	0	126.3717336	0	0	696.0926952	95.1796471
8.78_1280.7424n	12850.75381	14555.35309	10811.86358	13069.35	31612.95946	15359.26712	62129.83044	49466.38511	16385.36485	1317.439517	991.2986167	1219.385543	30890.53264	84841.02349	18475.82228	32945.44867	2363.21011	1055.400325	747.3013458	744.4285666	2025.268209	1042.165307	141.5237345	905.3862122	10048.16566	8121.195231	7800.283759	6672.295225	5455.8461	7505.657262	7331.393575	8190.907705
19.46_795.6164n	19373.57723	17997.93317	20144.67289	10706.27187	14254.34558	14296.39762	7741.084312	3489.723386	28866.42131	58032.73524	36234.5645	45639.99451	41037.60332	24709.4019	35580.79186	138485.7321	6446.740519	5169.636042	499.0614328	11054.99487	19159.76073	6369.673181	2275.352851	3682.159801	24984.27571	23610.04509	20546.20454	22387.03735	38881.56837	22021.93038	26375.44659	28664.54629
12.76_831.9860n	9065.065811	7516.069805	10619.58139	9737.2366	12875.24243	10324.50109	9838.359622	4603.345984	29851.78627	11785.17124	21718.56951	26153.68695	28025.93943	19675.66247	12316.85645	15972.38119	13304.16161	6427.351707	6187.723366	14669.67374	16596.83353	11094.24068	13873.37395	19863.60256	9817.067325	11464.50158	9885.646968	12980.0513	12879.69918	8310.277519	7513.478677	13356.61297
5.18_1099.6656n	0	0	87.52504	0	385.2280579	0	82.64656047	99.58079111	91.99444461	15.85198485	0	1.198112553	0	0	0	52.91838646	0	0	0	0	16.41055802	0	0	0	1245.66642	1565.053209	1363.152373	2270.877011	1887.827814	1879.422564	1608.458733	1383.395166
12.74_481.0776n	0	0	0	0	0	0	0	0	0	0	0	0	0	0	0	0	0	0	0	0	0	0	0	0	6096.969481	5491.288623	6220.954233	7164.878914	6996.695327	6095.623894	4314.40527	7523.586623
5.18_753.5726n	142.5738435	0	0	969.1994527	6120.690573	185.8398231	2965.002495	3084.853678	4356.343831	979.7839951	278.9796514	458.9536536	2415.192919	349.0038263	481.8442949	54.80615554	0	0	0	1018.970922	0	5645.782374	1330.893103	2327.573435	863.1000159	1258.195558	521.8329827	593.9440951	742.2468896	397.4953056	366.8242062	583.8429368
5.15_482.2850n	0	0	0	0	0	0	0	0	0	0	0	0	0	0	0	0	0	0	0	0	0	0	0	0	42.78716235	0	76.34926214	91.2587072	0	0	0	0
5.18_169.1102n	73.01659694	107.7857015	188.9772188	0	64.44481997	36.28213957	83.99668808	40.82136249	593.1307954	304.5231397	289.6496245	286.1439582	231.7331407	179.2744609	141.5131582	90.64776671	559.8711051	549.1295598	978.3915708	268.9961888	76.36673769	0	146.6380846	77.32056925	228.8394477	291.7778412	200.4254907	210.2208689	170.1293722	223.6713388	248.2489562	224.5893875
8.80_752.4129n	2152.338651	15122.88429	5065.520072	5758.705821	21585.72389	16369.80879	21526.24108	21441.08637	17714.20745	4899.437385	2547.11766	3264.287746	12372.76263	9879.105609	10224.1596	12501.76189	540.9588949	1088.304098	1612.853114	1215.618824	1434.518461	1434.721621	385.9360539	2910.285667	2713.236463	1985.791896	2014.636778	1662.818693	1669.490958	2351.973611	2022.71679	2187.395925
8.84_1351.7808n	14884.03065	15170.83416	16317.95205	25344.10746	47696.20016	29084.06359	90657.75361	102416.1097	11575.80844	1557.440588	2121.259269	1548.200534	15105.24034	74392.20461	17111.00001	29820.37365	1579.258433	831.2235791	1971.758153	1737.972063	4232.982213	486.6992995	2679.688232	1810.266444	7623.949699	7801.520947	9104.433848	5899.326015	4588.777935	5292.728272	8061.930863	6042.438498
8.81_458.1907n	12817.71674	14337.29542	6731.851554	7742.108366	4960.561605	9040.760547	4610.362376	5521.207024	14139.97542	10593.46369	11780.77537	13786.65687	12524.64811	13037.73729	8581.313999	7761.676217	14673.60836	14938.2871	15717.87479	15404.56089	14909.70429	12299.23405	11337.82526	11024.17555	12689.10242	14769.76774	15490.0484	14817.03002	11727.44141	14594.8544	18270.1138	13947.43296
5.15_723.5649n	22408.07867	20568.28318	18985.30873	22456.82829	10933.31574	9223.061351	5411.485607	3913.012498	12350.01547	12283.23544	3716.211353	8035.24275	11776.84588	11696.557	5769.82781	14701.59908	36511.87484	8397.260526	7147.788652	13460.464	44886.56689	12734.79333	28620.66498	21019.013	13247.55129	18318.64835	13958.13689	16467.66983	26074.11935	17020.05521	11803.69641	15497.97158
12.74_796.4571n	4105.039632	5473.310723	6564.250956	5134.717007	10936.38665	8517.658551	13085.06919	16565.9007	32173.24936	17318.75831	17942.47786	23686.53715	27013.06366	13141.99555	6561.453703	10890.27719	9656.960975	6338.411585	4729.378517	5996.22934	12531.37716	25429.33703	11365.74948	19854.90715	12471.7975	9749.847061	6498.210856	13374.24662	7209.39956	12039.64693	12071.2807	5110.059624
5.18_601.3065n	0	0	0	0	0	0	0	0	0	13.82844663	0	17.89991956	231.7907161	108.3128013	47.4902046	411.8083809	0	0	0	0	0	0	0	0	0	0	0	0	0	0	0	0
12.98_238.1479n	2677.692885	3160.188199	3624.555534	3944.751619	4889.930686	4185.484587	4287.971967	4162.525008	3089.545192	3977.713404	2904.92753	2218.990376	2642.693094	2975.102192	3104.196171	3338.699595	2778.923513	4905.104872	2236.189801	2780.417187	2907.481822	4589.680353	2734.696593	2512.608876	2526.353086	2957.692049	3328.427272	2515.905649	3649.50098	3228.46637	2915.92451	3022.19394
0.06_173.9739n	31189.41498	37012.77087	19093.04823	33872.36831	11556.50538	36717.73478	37988.51811	40249.63461	30259.4276	18957.18621	42977.3071	36505.15916	29198.75509	40998.22718	20518.06443	15889.45242	37220.14064	42584.82707	40566.99029	38926.14253	36565.52622	37235.57152	23077.76238	39590.50012	37329.56284	46967.63367	44772.33484	42706.95052	21674.27747	47223.81529	42626.08318	42691.66832
19.43_771.6168n	181690.4239	193639.6943	194936.3802	170645.0139	166767.5997	183900.9751	116926.3319	103764.711	54384.12938	97096.75944	70734.62535	93395.01229	66449.4792	43013.19758	71940.84267	280317.7147	10081.5367	10157.72639	3348.563647	25538.39669	64797.1423	28936.33342	14171.60485	25620.22675	103512.6324	107166.1064	95992.16912	92399.39655	150615.3659	101110.4481	119043.2412	111992.4994
0.13_178.0709n	35020.85328	38247.84621	20250.81466	41529.50889	7070.454378	37043.58045	44875.72436	50224.74121	26218.84819	18480.40422	50427.57965	44300.98796	21279.66038	38939.18144	22242.03333	16501.0068	38624.10505	46554.61262	49620.58729	52776.25517	37095.02873	42256.79811	27163.01274	52594.68329	37679.83492	47527.80304	52265.16475	54718.12118	24415.43131	59990.46641	57507.7806	55688.87694
0.13_114.0422n	212719.085	234571.8467	233755.462	259059.442	114092.4884	222573.6314	251087.0178	261469.2005	189120.8295	183471.077	248539.4354	276305.2203	159356.0242	204353.876	207879.2109	203602.841	260258.9398	266515.295	287175.6554	319113.0844	231572.7045	243395.3534	242996.6351	323751.7199	268474.4667	276237.043	294875.9698	302360.078	263217.5564	308312.2377	354924.0861	335851.1001
0.13_151.9901n	2827.955919	1885.029603	2780.257965	1687.323795	2847.563385	2038.701765	2289.742242	2284.636347	2359.996877	2744.090317	2013.824106	2076.583978	2111.635783	1753.922266	2810.491883	2424.496244	2555.140011	1932.152789	2156.587945	2124.290838	2212.609181	1857.563567	2921.369469	2346.174717	2433.061726	2341.327035	2575.916837	2158.942425	3177.698527	2320.625322	2231.068767	2604.695044
19.30_785.1102n	622.7932582	0	0	0	485.8703153	0	0	0	0	0	0	0	673.2310769	0	0	0	0	0	0	0	236.7302878	0	0	0	0	0	0	0	0	0	0	0
0.11_265.9383n	4476.55456	9903.573273	14393.26782	12521.57009	7433.12397	9786.825762	11118.32732	12642.11934	8125.773077	11198.52821	11127.00916	12944.49851	7379.536379	8969.23186	14990.27826	13440.57341	10942.55879	11786.43377	12250.69474	15894.70701	10630.68553	10811.89876	14595.60904	14295.17249	8885.504822	10476.00577	11448.9439	11820.48098	15590.243	12477.84092	14431.39283	13895.80556
19.32_819.6166n	22181.65994	24054.57406	24991.89887	18029.17686	15291.76524	22465.69126	9188.573101	5426.94773	29138.53938	49820.88989	37683.69774	43140.91033	33876.3193	17459.80356	29681.12434	125595.3227	1858.091502	0	0	1954.01818	12785.80793	4827.762827	1226.238004	1601.23355	16944.18037	21881.342	18725.78877	20400.24394	33431.3115	17303.76208	26037.80855	25403.81078
0.11_92.9894n	4409.598222	4447.387731	4314.416064	4586.667103	2639.325962	4227.465042	4774.135438	5282.537108	3563.902274	3296.147696	4656.872705	5396.249087	3272.579734	4265.072294	3850.495004	3463.355251	4752.221375	4629.038162	5202.221764	6028.066809	4281.990272	4139.265478	4266.348553	6060.910097	5013.062377	5088.811101	5527.380365	5854.371052	4622.816019	5934.052899	6220.134535	6121.652088
0.11_42.0107n	847.6349622	742.45259	375.4832105	863.1481171	307.2366343	810.2839549	842.6845359	828.8753221	822.9838443	476.5835036	868.2821747	980.047069	971.6219056	917.8703717	391.0504522	534.1919647	814.7816245	872.6474174	839.2370643	1214.735144	915.5570423	1093.454228	478.0020464	1029.780974	831.8192261	899.6484403	807.6405924	746.4586958	429.7917321	816.3973015	972.411256	942.4157758
5.08_973.4869n	149.0865262	0	0	0	168.8725099	177.4674857	517.2243678	164.3348462	0	0	0	0	0	0	0	0	0	0	0	0	0	0	6.433471211	0	79.45579646	75.87412881	0	0	0	0	0	78.86975329
5.22_882.6158n	124.1988881	0	0	1840.28225	618.8572549	126.8341055	318.0618013	688.19407	28128.70643	9968.333209	2656.508055	1787.853417	23067.84652	3276.123702	8416.755398	2229.503703	164.635359	0	188.4765545	5841.796289	88.36223271	23212.66951	3848.058907	4295.288938	2927.840909	2638.200241	2455.544479	2021.970624	2416.545966	2398.365935	2969.826172	3347.541988
12.82_222.1043n	16236.73324	12999.64996	11915.99083	25771.59279	25933.33018	14586.28627	22311.17207	23192.30983	10370.68185	7662.572694	7291.687495	9658.795483	14102.3906	15438.38435	5575.56022	15346.85792	18133.52094	11373.49488	6733.59616	9867.315932	40301.53293	15955.03528	14653.6523	21173.3938	14151.29041	14272.29586	14360.4953	13931.67992	15748.93975	16046.38556	15291.58845	14852.27107
8.75_370.1742n	9927.447002	11490.84106	6702.899786	11043.56004	6159.765079	8521.481832	7541.440834	6596.350753	8369.930841	6805.650404	7902.59398	10602.58547	12256.85048	19107.45453	6638.907105	8130.196157	8429.502535	8307.738251	10513.61452	15659.60354	18885.00038	10118.91072	7218.593902	12543.38156	12369.87592	12785.31818	11490.25685	11733.9021	11121.85004	15505.84285	16217.85664	14597.98429
19.38_837.6269n	22173.6446	21237.98653	20098.79917	12447.38572	7194.097484	10651.45998	3401.067987	2387.952738	9167.348884	19971.89352	16181.71618	22971.16008	18231.8162	5063.998728	14417.97263	89703.79452	0	2246.336498	0	5827.250129	71162.26884	32097.93245	24396.93918	28450.02082	24776.72326	21223.83332	22895.12323	21684.03437	38423.47499	23673.93191	33457.63184	26878.98781
8.75_1824.1163n	1178.34688	2291.479839	1666.122689	527.6897101	516.4659243	862.7619642	321.1350433	194.7948043	690.3949229	761.1984283	1251.48757	167.1455037	1381.189359	857.7135996	2282.162655	967.527353	675.7428959	1057.312674	436.5257793	1268.136748	1264.113722	620.5444359	867.742993	1917.77533	957.5428158	711.5169556	847.3610706	1428.420823	237.9300772	948.5541721	1425.832899	509.488427
5.11_179.0582n	8923.888994	5936.029705	9843.625841	4790.889375	5559.041299	5415.339738	7241.737718	6428.49699	7110.498189	7030.460351	5700.01866	5151.35933	14736.15772	12003.73748	13121.17982	9634.24134	4065.635691	1642.532797	1900.689986	2124.833631	2597.198633	4219.629699	1585.987996	2017.241211	4708.203286	5026.230147	4725.21941	4720.836623	6573.007498	5032.359932	3936.078117	4700.902148
8.75_566.3561n	212.191526	879.2151147	826.3380982	4600.204995	105.2430761	513.1922377	0	74.9856446	0	56.67147935	0	325.1148668	2710.743339	3898.445091	0	66.84947185	901.9025062	70.30057049	57.33785444	188.7005749	23364.32359	214.0422688	444.8133341	768.4852605	1611.893481	752.5379009	1374.92786	634.4225851	1068.274217	619.0886819	1137.995654	355.544868
0.56_781.7920n	3346.937504	0	0	0.194049804	0	0	0	0	0	0	0	0	0	0	0	0	0	0	0	0	0	0	0	0	0	0	0	0	0	0	3466.768425	0
5.35_253.0947n	1601.570036	1017.416423	647.9712741	759.4771567	790.47568	789.5457903	964.6137592	932.6238808	2990.290695	3150.258004	2583.989377	2533.732706	11702.9402	11530.99634	9567.209468	8494.414511	102.8603082	0	0	0	513.0748971	709.7493744	430.8192383	398.6809302	824.5946767	686.675636	573.7635961	740.1218374	700.8271027	837.8666618	708.7425675	578.5319054
0.48_181.9733n	8637.36995	6375.911774	5715.609307	6830.974312	5846.61612	6793.377297	6990.678268	5941.347903	8640.723054	5236.646374	5729.629087	6334.961775	9571.120648	5638.826545	6325.793633	5173.109096	4325.297823	2028.721042	2200.723656	3445.642037	6163.122159	5366.389651	5042.841781	6854.077358	5527.141236	5339.355042	3900.206232	4620.185348	4004.078594	4388.710118	5224.818108	4776.225522
18.74_666.1715n	0	0	1083.528116	0	2697.829369	361.0516483	2538.841761	3931.580594	451.5471738	0	356.0463623	0	371.3054801	582.0074387	0	0	497.7331129	830.3669497	1804.051294	773.0825534	450.8719653	0	4076.408484	6016.202162	971.9681499	821.107008	462.8582099	1072.270446	1341.925574	1704.19853	305.6668132	706.9248747
8.46_308.1195n	697425.055	410543.7687	577453.5638	244161.7914	169212.3689	334622.0366	260173.5725	278271.4206	478931.0996	454526.9864	542970.5894	557575.7645	614460.0603	635467.8543	642361.6463	407245.3121	504868.8546	242886.7988	227199.7905	337364.8293	270066.2281	604351.4386	125699.6902	241903.7131	584841.4693	594152.5352	581341.1308	550201.9537	511590.2634	618207.719	614909.454	558591.8019
18.74_793.6008n	94737.75824	85829.09446	120730.9264	71562.52042	89083.90242	83921.52587	65950.00808	65927.19527	213343.0118	290468.8506	221512.2179	223075.5102	257858.8292	195588.8211	307033.9133	699130.0507	65079.6003	65745.39227	31329.03746	116619.3054	169151.4837	85678.09844	82412.93664	76342.39482	162793.8039	168734.7347	162533.4276	160206.4347	217214.7984	159194.5366	166160.7472	154627.5391
0.51_852.2927n	1696.432551	803.4048507	3539.041165	3096.223803	2535.9143	1889.892593	5030.468124	1080.79546	2059.335134	0	2013.485827	2534.692472	4127.525948	3460.949245	2044.998627	2059.774266	0	0	3143.925274	0	0	1897.842963	886.1685488	0	0	639.8711796	0	740.8905283	1812.974524	575.9713243	0	0
4.79_366.1647n	3416.690056	398.9286175	52.13045453	36.11630971	3865.065792	381.8834109	244.3419705	53.51474974	2699.67004	1039.130841	551.364238	93.34389461	2487.806479	1030.285422	837.9934302	158.9925281	204.1131122	0	0	0	957.4577435	384.9051398	85.80524678	0	123.5883128	64.17265162	0	0	0	0	0	0
0.51_759.8428n	1194.461241	1794.052063	2077.905603	3299.958849	3207.827363	1335.736913	2171.143546	1887.772418	3493.094903	744.8102004	2446.821091	3064.824363	2929.543707	674.6399086	1635.485301	1071.044367	5125.531829	3371.972324	4455.990691	1592.980343	3968.93553	3836.488832	2169.003669	1766.625212	1101.153673	1362.525404	1029.881777	1928.062238	1000.484713	1284.176635	600.6527456	2829.408735
13.06_932.5471n	31388.48019	48097.17228	58654.27251	14736.77165	6902.70503	32212.10862	40597.93199	34207.45456	20782.17884	22904.20778	20213.60998	11056.24911	17199.38365	9795.329232	25455.79354	17380.90662	9867.388794	9857.947416	5305.788977	3707.227526	15580.64291	17763.82466	28462.49627	21031.81436	16888.28666	12767.22342	14407.33561	11342.04438	4954.02188	4897.230456	7551.526947	7381.315817
5.45_173.1050n	697.6293377	829.7565399	1121.434902	449.2826129	508.5467575	443.7025845	645.6108768	459.5312607	399.2280224	407.8196782	229.220237	108.3169881	222.9570294	268.3221604	228.6560835	325.5427091	1058.496561	530.9338547	685.1234076	446.8959304	735.7007374	508.3648372	336.4084521	370.9793894	867.2745469	770.3461379	716.2428617	722.7425606	977.3767777	882.604549	671.8879688	633.7850058
9.22_1687.0557n	326.301479	466.2416376	251.3455367	137.5390049	463.2687833	179.5718024	233.9214359	12.13407407	41.8485121	0	267.1442102	597.0986234	27.55674238	459.3284329	100.4028564	4.983800176	0	9.585969466	0	0	222.2257811	0.168162627	273.9207776	96.93725709	5296.551817	5072.546765	8624.980047	5756.167321	6783.357451	7745.305305	7368.188415	8591.059721
5.41_1202.5930n	41509.96062	28269.08759	19943.56421	24347.08786	44190.32848	19951.4115	34374.08816	33785.80473	288.0397574	0	0	0	72.46600312	0	240.5283022	0	612.7654154	0	0.136452498	0.001178782	127.5974465	0	0	0	2726.126344	1117.283785	888.5581816	438.9632946	403.3654467	253.8090634	80.15489278	0
9.18_455.1192n	420012.5602	328467.7443	293123.8695	195480.0076	155505.762	365345.9677	148740.8052	141199.1656	27079.07813	19341.86132	19675.59861	18469.923	61208.90074	95101.29201	92436.81958	53081.46412	138184.5888	87262.47808	67578.80493	65134.92953	195257.0426	356955.7556	91770.19645	172548.1098	122698.1838	125282.3117	121928.0002	104877.3305	111973.4477	116978.4384	111007.8996	117283.5208
0.51_1269.7557n	34413.58958	36877.8906	34537.13171	36319.04499	35292.57242	39608.54138	44374.34763	37972.37885	39698.21339	39604.33863	32339.56038	36476.31111	45583.38027	41528.68464	40328.6009	34469.03101	15516.92464	13664.01582	10360.67151	12240.54693	32482.33407	37346.20032	35463.57474	37566.976	18209.4899	20983.57905	18740.94746	18892.22711	25071.01552	17947.18908	19295.62218	21118.41545
8.51_672.3507n	231.8959387	327.3622048	0	288.0469133	435.9926831	205.8517195	207.5591084	391.7964617	0	212.89874	255.7048168	274.3891562	555.1611914	0	209.0592228	216.0712583	491.0831499	264.1153387	77.99569459	320.2538429	441.0251166	7.994610521	68.20383596	698.4768943	668.3394421	608.2282465	636.1252894	547.1631895	26.39202386	746.1258743	258.461364	178.8312855
12.60_269.1989n	0	0	0	0	0	0	0	0	0	0	0	0	0	0	0	0	0	0	0	0	0	0	0	0	0	0	0	0	0	0	0	0
0.51_691.8548n	856.2196908	3668.401528	3786.49861	2483.558838	2606.730891	5809.545701	4943.169138	1329.721772	4262.050235	2152.968761	2800.796845	4196.275354	3488.165938	1238.181443	2156.228349	1180.987996	6255.311733	6061.932256	6202.809153	5223.463479	5373.139099	5131.998241	4334.0264	4679.738726	3294.004493	1761.711595	3018.033957	2507.981798	3340.898595	5742.912865	2817.220989	3385.00195
9.30_1121.5390n	15051.21842	21925.5792	10429.54888	30639.66243	25483.28776	22242.86517	32161.83055	25114.54362	3756.119504	722.7464199	0	76.25519003	1582.211961	1364.916484	4360.684776	9695.37794	0	160.1934996	35.94335311	0	51.49805652	0	0	256.5718834	3459.280414	2446.41197	3052.717577	3381.920355	3344.455844	3071.891833	2895.14231	4028.557588
0.53_175.9644n	3746.982444	2522.662393	3111.443699	1636.229995	2484.109671	2608.223786	3361.20001	2671.615322	3159.761601	1568.528008	2106.282131	2946.67386	1905.301891	1791.765762	1630.140377	1336.285497	2505.73455	1415.17357	18799.90099	1199.167851	3438.642922	2353.548731	1565.182297	2326.289216	3031.479451	3343.757011	3134.972549	3023.234453	2027.287166	3075.841702	2428.139702	3093.672668
9.31_170.0942n	8810.429977	9631.444871	7695.606557	7657.913962	3257.506771	8446.886445	3530.510122	3818.909317	8074.394071	12005.6633	12279.56915	11402.72847	9987.114089	10363.53343	11101.8766	8527.610225	40306.86583	38629.40461	42044.94379	41183.61698	33136.73897	39062.02439	32571.46287	32650.88282	22546.67777	22806.77072	20155.56266	21818.41938	23496.94896	20043.32283	18802.88042	21074.55621
8.42_508.4245n	218.7444028	99.42144382	0	0	0	0	0	0	0	0	0	0	0	97.44257856	0	0	0	0	0	0	0	0	0	0	0	0	0	0	0	0	0	0
12.52_171.1622n	1790.53437	2127.483577	1683.32656	2125.944263	1360.57148	1575.85659	1500.507454	1476.394044	1952.11161	1890.147569	2028.709079	1800.090227	2683.531497	1911.470073	1646.016423	1563.842138	2325.034707	2107.253577	3143.827188	2476.473459	4491.913397	1642.356267	2095.187714	2275.763504	1873.637059	2120.626063	1705.879097	1809.760078	1832.341709	2340.551348	1919.882484	1791.240925
18.69_1486.5858n	0	0	0	0	0	0	0	0	385.5648489	437.1522158	0	0	0	1211.140163	396.6934119	155.703679	0	0	0	0	0	0	0	0	0	0	388.2506596	102.8607059	72.15986891	0	0	0
0.53_506.8783n	3031.598536	0	0	0	0	0	0	1051.487769	0	0	0	0	0	0	0	0	0	0	0	0	0	0	0	0	22.91885322	0	69.44300737	26.51232729	0	52.31399092	2704.30257	0
0.53_521.9051n	44005.18339	47688.82385	42206.34233	53821.58407	50549.9374	59076.12906	58407.0651	47537.20393	56266.36465	41936.0579	45652.14158	49315.00894	60291.74479	57665.93445	51193.99423	38234.02544	20335.75997	13760.62675	39801.56925	18507.30025	43404.33246	44809.65486	36212.72215	43075.5081	28695.35557	28990.93181	29110.92201	28975.54607	24635.35836	29905.52395	22060.35754	27873.04261
8.44_951.6294n	265.428079	141.5848301	322.5856932	3220.743852	7112.057423	91.06578185	1044.257232	1776.127347	883.9836106	0	0	0	18752.5639	11772.52729	209.3981482	356.9873035	0	0	0	722.491902	395917.6735	350.271753	98.59873102	1624.725214	13601.83434	15851.60754	13830.27673	11698.74597	12013.87608	9971.652786	8840.784319	6240.295213
0.53_503.8640n	3035.061497	5460.153439	5535.263567	3094.839032	3783.704175	5071.895254	5956.735053	3742.980769	7047.798929	6498.697437	4611.65298	5022.344079	4168.324374	4329.810867	5656.225993	4261.602583	6637.38558	5623.276471	5496.861245	6559.858088	6641.504901	7506.469799	6632.052292	8570.697463	5206.726675	4115.268908	5004.761448	2445.528217	4305.05442	5045.769163	3961.208072	3330.658468
0.53_513.8682n	3045.298691	4448.727104	3149.908683	6068.87622	11484.86397	9591.379444	4403.294657	4677.893971	5573.281049	7760.484493	3893.9178	4791.48508	7554.081823	7657.751533	6892.605909	4972.149772	1738.860578	1309.719691	2251.527298	1176.360278	2783.073914	3922.581547	3575.878495	3294.079902	1660.668565	3194.008134	1776.505751	2222.5454	3273.967666	1698.062909	2655.495477	2631.057524
18.72_751.0300n	5052.497641	3548.152407	4271.852038	1910.42841	2941.730228	4958.852748	518.4728923	881.957243	507.5967013	1578.860494	1419.074896	1339.213976	5945.944246	1232.508684	607.4087605	10401.85497	0	0	0	0	530.327507	0	0	0	1380.333074	1528.249051	1138.04254	1740.369098	1336.655146	293.2436233	789.1766792	186.2204657
9.33_1236.7238n	66210.39802	55410.32147	35040.66741	73518.23097	10856.87765	71783.46678	25530.02354	14013.42629	11804.37102	5026.0552	1119.933972	335.9580106	102972.8347	122455.092	53938.5242	52289.68762	480.3832923	474.7681435	931.7897325	55.30422168	551.9547834	188.0224076	0	308.4059947	11213.0238	12629.04391	12922.88373	10899.27013	13059.88289	10353.84043	12108.72794	10361.70179
0.53_931.7666n	14801.84716	410.6371354	0	4942.373353	0	2142.117856	1586.119947	11138.54637	0	3065.152063	4060.464272	1441.67798	708.6501848	1225.467826	0	0.662182918	2099.306762	1340.285609	951.4999466	645.3234789	3131.088897	0	0	2700.547882	2180.302069	1134.968439	3554.083527	4980.426342	320.7383242	1700.852705	18516.13342	3022.088237
0.53_453.9176n	38288.02701	40263.48857	33090.50421	45949.63348	40533.68403	52344.76531	51255.64622	40473.11406	45541.01533	34936.32558	38938.12659	43013.58704	47148.11485	51186.02152	41205.71358	33455.69979	16619.07773	13870.18742	35903.77671	14962.87927	39491.87569	37006.53933	29567.92972	36219.64519	24710.30663	22474.49205	24325.26182	24326.87504	20960.45821	25581.346	19396.60373	24376.09132
9.32_354.0562n	175822.7491	121404.0402	140705.6991	115780.2861	63614.66344	135686.3128	73221.70408	67595.84012	145086.8502	217130.615	227322.838	224619.6474	254044.7469	284295.5659	273713.2832	173037.91	63755.61686	33603.3281	27311.42257	39070.2837	36575.23343	74290.55404	17559.33529	27999.52253	131957.7	143870.6051	133384.0668	136124.0685	129393.2059	133673.4686	136615.0779	138501.9375
18.72_791.5160n	1282.721336	574.2854221	408.028922	904.8150255	218.9089542	1344.238985	764.1760002	726.1359868	3815.023359	943.3089489	1039.95986	2765.37701	2988.390639	937.7239562	508.9301462	3172.512077	0	0	0	412.0668679	621.326707	638.2057529	0	165.8751966	1206.897757	1083.422418	461.8763534	832.4679519	508.0504266	181.8921733	914.5330944	1178.614627
0.53_339.9371n	171279.7145	211237.139	221617.3801	169278.9697	182737.4288	202152.3694	191985.6877	164689.8508	228744.8185	277530.8569	184110.6138	224398.98	190174.8521	171503.8081	180143.7091	149868.8036	350339.556	448981.0925	340672.1293	366819.0953	281901.6095	322243.8988	265704.0618	306443.7143	276732.1444	292959.5187	281046.3281	275228.8985	295908.2299	301380.1336	248083.9491	261425.6448
5.41_232.1201n	162.0772102	0	0	502.4351051	164.5814135	102.5120455	225.0826044	488.6376914	640.9445331	315.7608663	474.9085795	870.6761641	930.4876249	947.9940642	295.6812285	871.9951708	712.8851003	58.73580689	252.040609	105.0592495	656.1357969	492.7760285	367.5878515	171.5181285	686.7827801	412.5871511	621.5852408	503.6189823	1113.32207	582.4358062	611.492171	633.1837352
13.03_849.2741n	12763.59809	9357.440662	4079.184706	11145.75259	12655.6078	8540.763782	13358.55544	24679.99462	7227.027433	11849.72945	9358.966986	6216.750369	11311.60806	7942.187311	11452.76272	8689.381016	7720.815139	5555.598986	5168.817897	3727.78532	10964.41118	8347.180737	10569.55732	4744.606658	9031.707744	7530.400629	7887.40634	8093.836316	1595.530682	4116.21427	10200.45673	4900.864462
18.85_1526.0949n	1264.28775	1545.616172	1491.493069	0	3534.749608	894.4248629	788.4586875	870.3419029	1954.956837	4465.41693	4513.674568	1521.300893	2211.467758	983.0763554	493.6833207	9128.520434	828.1055643	881.8042909	470.5457439	986.9933219	1570.174202	557.6075446	648.9103679	859.7328208	1236.375308	1320.292427	1597.038166	2233.461199	3141.452763	508.4347717	1703.293443	505.0465861
4.82_727.4367n	0	169.0339935	0	0	0	0	0	196.0333438	0	0	0	0	0	0	0	0	0	0	0	0	0	0	0	0	0	0	0	0	0	0	0	0
13.00_312.2297n	6516.255572	7134.680352	7173.140821	6922.880392	6538.454719	6852.530384	6248.434313	6799.072022	7756.596363	6770.731615	8385.16914	7375.856539	7705.506383	7319.918249	7553.934956	6273.445769	7753.291693	7837.769378	7106.547988	7193.255619	7330.02809	7324.212364	7033.266754	7530.26887	7055.484599	7418.068418	6769.249671	7531.251539	6635.877144	6654.333174	6784.237267	7937.066025
9.10_174.1253n	2847.868854	4408.842672	2146.880552	2485.384111	1525.535666	4129.288392	1875.911703	1720.512233	1705.851595	3561.490779	3891.849013	4051.872239	2157.363407	2999.371433	4101.48245	2252.681947	3615.836242	3712.639665	3869.819664	4460.770056	3338.324257	4114.757065	2839.943885	3120.933918	3496.361004	3904.395259	4131.262488	4117.623363	4039.16062	4555.085305	4945.894111	4165.352986
13.00_210.1618n	59790.35395	64881.47301	66403.97998	62634.51437	60290.67663	63913.65227	67301.91422	67371.05052	68145.78218	68715.15651	67923.54297	67240.60065	63083.03338	65231.16001	69173.46299	62005.35868	69051.89653	67782.93684	67468.67004	70833.04548	67723.43522	70496.99589	68787.25613	72580.43703	66671.39948	65930.12598	62553.8595	64211.93495	63272.2862	66184.00519	66924.1927	66424.79013
9.07_228.1833n	136.2907655	72.06457104	184.1640887	73.90917571	96.78563377	136.9868106	0	0	397.9800852	518.0932772	543.6096837	537.649692	214.3476856	198.1437198	110.3181012	64.44992704	895.6090098	1143.24439	855.7764461	593.6609724	201.7923502	43.22050331	186.4484426	166.8572789	301.1905703	286.3554472	473.6750498	208.3244782	472.2288433	662.4742271	551.6806965	613.4548367
4.92_238.1412n	11366.54811	14551.06331	18597.29353	10470.06204	10574.35586	10352.6911	11292.96009	10426.8351	11429.15237	13722.89939	11296.31015	14728.97626	10019.34863	14666.44743	12138.51893	13865.15562	17159.73188	16558.19526	15795.11934	15217.57158	15942.23411	13998.90956	17146.83308	14074.64496	17656.71864	17234.12646	16064.06706	15790.54474	20534.60398	15139.21546	16401.03437	16175.54659
4.92_243.1081n	9974.375793	10410.99278	8222.737492	11647.29841	15092.18006	10546.26346	10413.35409	10920.53271	21256.62261	13429.4546	14631.18962	15203.19739	26811.03419	32859.76396	22656.32685	21156.1087	2717.600122	2348.357213	2382.788585	2292.641826	2980.197511	3889.460042	2838.264008	2503.642744	5051.287527	5512.310175	4931.004457	4539.558165	5018.179736	4825.341103	5365.398988	5036.463058
18.98_796.0705n	0	0	0	0	0	0	0	0	427.2568094	0	0	0	0	0	0	0	0	0	0	0	0	0	0	0	607.4232784	0	0	0	0	0	0	0
0.48_283.9634n	409.2520894	2205.900099	2152.968839	4122.11368	6427.872187	3806.291639	1949.810549	2535.975512	3190.60401	4223.507575	2556.45832	2109.680976	4927.591774	5006.331881	5631.986404	4455.345446	294.4331805	0	0	172.8648103	1570.318963	1435.537102	729.6731393	362.6960895	154.7994933	117.3305236	160.1497633	213.2510334	0	242.9205436	129.2677464	213.8446471
0.48_231.9915n	5744.613961	10493.78079	8133.566914	18304.78395	44015.28692	21590.32788	16366.93175	14462.3772	12141.77588	16151.45708	10733.11738	9641.639264	23685.90931	27969.34797	26065.48225	19827.87143	365.8714157	108.5886781	190.3036671	381.0236274	4968.497651	5308.841427	3755.887577	3837.328075	767.9042862	685.2914919	908.5616604	985.1058706	815.0292505	527.8500196	522.8439925	968.8896657
0.48_257.9337n	5597.044386	7019.511234	6521.336587	9517.807614	4741.474082	7598.135875	6956.369055	9140.694199	5172.618489	7052.323819	7213.298893	8120.294649	5831.873744	9687.533698	10300.77388	8723.324472	2214.029998	1845.264274	1575.362901	3086.676803	4888.887158	5753.801037	5765.528553	7766.2226	3628.640856	3926.528665	3936.843376	4868.492536	5563.555338	5069.750533	5501.583874	5030.87607
9.05_721.4035n	808.1906496	6176.843428	1858.448305	3291.714273	1090.169267	6959.920686	2280.692219	2966.535437	856.3998157	860.1285586	909.3284298	1270.648143	3581.591434	7340.307765	1738.184955	1704.086599	0	0	0	0	640.5150233	932.5572288	89.39499025	98.78048009	497.8617154	480.8175549	370.1267674	251.16404	495.0120213	553.9899156	530.2301918	514.4385609
9.04_1299.6069n	0	351.9873121	56.86959844	762.2138175	163.3233929	895.8510523	3.577859928	0	342.3997425	0	220.822174	1207.468918	1001.8572	213.2091747	0	632.984293	64.131421	170.0575521	548.658993	95.46239155	0	742.5866672	0	366.8827535	4519.237473	5695.118507	9139.941525	9767.655748	8740.962572	12276.8074	15381.79368	15057.24274
0.48_217.9762n	46694.47758	27127.18052	21741.78023	65680.52195	174347.3519	58805.73869	55646.19951	52549.13894	32633.54883	46441.00848	27625.93946	25071.42712	68082.51296	97290.70698	80247.46611	72613.48012	510.2269513	62.78580288	249.2814089	316.4411278	8297.076831	8398.832635	6569.994165	6895.227498	2602.503003	2234.739575	1955.488153	2673.978048	2500.143723	2362.429802	3455.308864	2352.823655
0.48_231.9349n	2540.273375	2880.598411	2479.206253	3495.235957	1745.14093	2404.901173	3443.828048	2614.260698	1612.443115	3010.123945	2584.428074	3652.496283	1834.457211	3144.403295	3100.509356	3749.927318	1359.870034	1097.774955	467.7210607	1708.788188	2144.529371	2478.570151	2957.778103	3259.390669	1787.754601	2250.233562	2169.234835	2102.995533	2423.461086	2436.027455	2566.485786	3067.690851
0.48_164.0172n	20930.78072	48276.05217	50854.89231	54457.10586	70187.58769	59154.25152	51687.49736	43264.63853	58357.22677	66951.58248	48173.09377	47191.18353	70678.02563	66786.5153	75510.10316	69723.28684	26255.05097	16364.84879	12778.52598	21805.66394	45058.92111	39169.1348	47387.91188	38945.19538	18622.07842	19078.33663	17901.80543	18348.47423	24949.17534	17904.79754	19042.96972	17244.57881
4.89_129.1518n	7137.579727	7701.51547	9151.198598	5530.744299	6237.585368	6071.743642	5840.308877	5634.17161	8862.787709	8106.145238	9611.242382	5925.299322	7977.399049	6310.575645	7851.893483	6645.471725	10839.77245	12180.6309	8765.01462	9472.291767	12587.76028	10159.71954	12598.41048	7933.599337	10199.01771	10226.80047	8875.285405	8445.745093	10505.03475	8064.187869	7864.521665	7807.406939
19.03_857.5931n	105087.1869	90678.69032	111110.5771	50331.51917	44748.26334	53591.57524	37044.21247	27559.96817	73144.43977	106336.1782	97896.17001	101548.9624	86133.2945	55897.67229	81580.07724	234077.9084	37187.05349	28297.91812	14374.42381	59523.94117	235367.7139	102558.5721	93007.17149	109245.2777	99982.87031	108505.6481	106469.6246	102687.6611	124856.2349	102924.9404	122186.8058	106859.8786
0.51_230.9207n	353.061917	514.3831368	431.1083653	651.2201484	108.6649343	635.8535596	416.0949218	760.7149851	740.5822059	159.7770576	932.0114288	724.5568087	457.9213792	539.5337868	521.2118358	321.606322	1115.200489	582.0079327	1993.284742	909.587863	1029.645647	477.5799322	866.5495762	841.565125	1125.410309	1530.841158	1646.29655	1495.845344	627.2454179	1525.977481	1397.104942	1438.855291
9.11_757.4684n	0	0	0	0	0	0	0	0	0	0	0	0	0	0	0	0	0	0	0	0	0	0	0	0	0	0	72.87823925	0	183.075059	69.78405612	0	0
18.85_1639.1546n	81670.63982	61888.35531	63925.52774	34081.34545	29481.99134	48124.39634	20295.46043	18600.25675	39586.28015	48102.5927	51244.59531	52037.6827	40220.5448	19398.97336	21469.99838	138191.174	17530.84125	11374.22572	4359.944168	31935.22783	127423.9951	41067.1931	30029.88664	43530.68616	60771.69242	54626.81596	56225.47206	50658.48877	68992.35295	60990.17798	57554.51662	56839.89213
13.03_404.1963n	0	137.1578538	129.6049726	0	0	135.3852414	0	0	0	257.1009578	0	0	0	200.1946047	0	0	4507.847762	6033.423006	13725.43126	11807.96941	8290.889691	15054.12731	13996.39597	16363.47096	2421.828768	3995.719558	2606.763089	2507.294686	3299.306309	4063.040198	3724.579016	3905.888264
4.84_723.5646n	13485.49082	10391.13959	5095.913881	11837.02714	7431.920989	4921.035471	2149.180845	2168.789095	5739.498873	3710.129071	1411.291921	3715.622962	6206.794635	8960.905019	1560.163879	6515.796951	19635.62151	2248.237715	3934.582493	3726.202265	19074.34474	5227.503021	10404.99718	8849.072996	6522.737899	5532.940473	5547.139781	4867.050876	4890.996378	4445.247573	3260.823864	3950.711381
[truncated: 9,107 more rows]
